# Supplementary material for: Differential expression of olive flounder (Paralichthys olivaceus) transcriptome during viral hemorrhagic septicemia virus (VHSV) infection at warmer and colder temperature
Source: Data Brief. 2018 Jun 28;19:2023–8. doi: 10.1016/j.dib.2018.06.085 (PMC6141370; doi:10.1016/j.dib.2018.06.085)
Supplement: Supplementary file 3 — Supplementary material [file mmc3.xlsx]

## Sheet: kaas_stats
Supplementary Table 2. Summary of KEGG pathways classification assigned to annotated unigenes.
KEGG_ID	Annotated KEGG pathways	No. of Unigenes
Ko05200	Pathways in cancer [PATH:ko05200]	393
Ko05165	Human papillomavirus infection [PATH:ko05165]	332
Ko04151	PI3K-Akt signaling pathway [PATH:ko04151]	296
Ko05166	HTLV-I infection [PATH:ko05166]	231
Ko05169	Epstein-Barr virus infection [PATH:ko05169]	210
Ko04010	MAPK signaling pathway [PATH:ko04010]	200
Ko04014	Ras signaling pathway [PATH:ko04014]	193
Ko05010	Alzheimer's disease [PATH:ko05010]	187
Ko05167	Kaposi's sarcoma-associated herpesvirus infection [PATH:ko05167]	187
Ko05205	Proteoglycans in cancer [PATH:ko05205]	187
Ko04140	Autophagy - animal [PATH:ko04140]	175
Ko04910	Insulin signaling pathway [PATH:ko04910]	174
Ko04810	Regulation of actin cytoskeleton [PATH:ko04810]	167
Ko04015	Rap1 signaling pathway [PATH:ko04015]	167
Ko04024	cAMP signaling pathway [PATH:ko04024]	166
Ko04062	Chemokine signaling pathway [PATH:ko04062]	164
Ko04144	Endocytosis [PATH:ko04144]	160
Ko05161	Hepatitis B [PATH:ko05161]	158
Ko04218	Cellular senescence [PATH:ko04218]	156
Ko05016	Huntington's disease [PATH:ko05016]	155
Ko04714	Thermogenesis [PATH:ko04714]	150
Ko04510	Focal adhesion [PATH:ko04510]	150
Ko04932	Non-alcoholic fatty liver disease (NAFLD) [PATH:ko04932]	148
Ko04530	Tight junction [PATH:ko04530]	146
Ko04152	AMPK signaling pathway [PATH:ko04152]	146
Ko05225	Hepatocellular carcinoma [PATH:ko05225]	142
Ko05168	Herpes simplex infection [PATH:ko05168]	141
Ko05206	MicroRNAs in cancer [PATH:ko05206]	139
Ko04070	Phosphatidylinositol signaling system [PATH:ko04070]	138
Ko04072	Phospholipase D signaling pathway [PATH:ko04072]	137
Ko04621	NOD-like receptor signaling pathway [PATH:ko04621]	135
Ko04022	cGMP - PKG signaling pathway [PATH:ko04022]	132
Ko05418	Fluid shear stress and atherosclerosis [PATH:ko05418]	130
Ko04371	Apelin signaling pathway [PATH:ko04371]	128
Ko04210	Apoptosis [PATH:ko04210]	125
Ko05012	Parkinson's disease [PATH:ko05012]	124
Ko04071	Sphingolipid signaling pathway [PATH:ko04071]	124
Ko04110	Cell cycle [PATH:ko04110]	123
Ko04670	Leukocyte transendothelial migration [PATH:ko04670]	123
Ko05164	Influenza A [PATH:ko05164]	122
Ko04668	TNF signaling pathway [PATH:ko04668]	120
Ko00240	Pyrimidine metabolism [PATH:ko00240]	119
Ko04934	Cushing's syndrome [PATH:ko04934]	118
Ko05152	Tuberculosis [PATH:ko05152]	118
Ko04919	Thyroid hormone signaling pathway [PATH:ko04919]	117
Ko04145	Phagosome [PATH:ko04145]	117
Ko04150	mTOR signaling pathway [PATH:ko04150]	116
Ko05160	Hepatitis C [PATH:ko05160]	116
Ko04261	Adrenergic signaling in cardiomyocytes [PATH:ko04261]	115
Ko04921	Oxytocin signaling pathway [PATH:ko04921]	115
Ko05224	Breast cancer [PATH:ko05224]	115
Ko05231	Choline metabolism in cancer [PATH:ko05231]	112
Ko03013	RNA transport [PATH:ko03013]	111
Ko05226	Gastric cancer [PATH:ko05226]	111
Ko04931	Insulin resistance [PATH:ko04931]	110
Ko04926	Relaxin signaling pathway [PATH:ko04926]	110
Ko05162	Measles [PATH:ko05162]	109
Ko05145	Toxoplasmosis [PATH:ko05145]	108
Ko05034	Alcoholism [PATH:ko05034]	108
Ko04728	Dopaminergic synapse [PATH:ko04728]	107
Ko04310	Wnt signaling pathway [PATH:ko04310]	107
Ko04625	C-type lectin receptor signaling pathway [PATH:ko04625]	105
Ko04012	ErbB signaling pathway [PATH:ko04012]	104
Ko04380	Osteoclast differentiation [PATH:ko04380]	103
Ko05215	Prostate cancer [PATH:ko05215]	101
Ko04933	AGE-RAGE signaling pathway in diabetic complications [PATH:ko04933]	101
Ko04066	HIF-1 signaling pathway [PATH:ko04066]	101
Ko04211	Longevity regulating pathway - mammal [PATH:ko04211]	100
Ko04620	Toll-like receptor signaling pathway [PATH:ko04620]	100
Ko04120	Ubiquitin mediated proteolysis [PATH:ko04120]	99
Ko04360	Axon guidance [PATH:ko04360]	99
Ko04660	T cell receptor signaling pathway [PATH:ko04660]	99
Ko01521	EGFR tyrosine kinase inhibitor resistance [PATH:ko01521]	98
Ko04722	Neurotrophin signaling pathway [PATH:ko04722]	97
Ko01522	Endocrine resistance [PATH:ko01522]	97
Ko05222	Small cell lung cancer [PATH:ko05222]	96
Ko04922	Glucagon signaling pathway [PATH:ko04922]	94
Ko05142	Chagas disease (American trypanosomiasis) [PATH:ko05142]	93
Ko04111	Cell cycle - yeast [PATH:ko04111]	93
Ko04390	Hippo signaling pathway [PATH:ko04390]	92
Ko05212	Pancreatic cancer [PATH:ko05212]	92
Ko04013	MAPK signaling pathway - fly [PATH:ko04013]	90
Ko04914	Progesterone-mediated oocyte maturation [PATH:ko04914]	90
Ko04611	Platelet activation [PATH:ko04611]	89
Ko05220	Chronic myeloid leukemia [PATH:ko05220]	88
Ko04725	Cholinergic synapse [PATH:ko04725]	88
Ko04068	FoxO signaling pathway [PATH:ko04068]	87
Ko04659	Th17 cell differentiation [PATH:ko04659]	86
Ko04915	Estrogen signaling pathway [PATH:ko04915]	86
Ko04917	Prolactin signaling pathway [PATH:ko04917]	84
Ko04666	Fc gamma R-mediated phagocytosis [PATH:ko04666]	84
Ko04113	Meiosis - yeast [PATH:ko04113]	84
Ko04912	GnRH signaling pathway [PATH:ko04912]	83
Ko04114	Oocyte meiosis [PATH:ko04114]	83
Ko04350	TGF-beta signaling pathway [PATH:ko04350]	81
Ko04137	Mitophagy - animal [PATH:ko04137]	81
Ko05203	Viral carcinogenesis [PATH:ko05203]	80
Ko04920	Adipocytokine signaling pathway [PATH:ko04920]	80
Ko04550	Signaling pathways regulating pluripotency of stem cells [PATH:ko04550]	79
Ko04658	Th1 and Th2 cell differentiation [PATH:ko04658]	79
Ko00564	Glycerophospholipid metabolism [PATH:ko00564]	78
Ko04212	Longevity regulating pathway - worm [PATH:ko04212]	77
Ko04064	NF-kappa B signaling pathway [PATH:ko04064]	77
Ko04724	Glutamatergic synapse [PATH:ko04724]	77
Ko05230	Central carbon metabolism in cancer [PATH:ko05230]	77
Ko05221	Acute myeloid leukemia [PATH:ko05221]	77
Ko04060	Cytokine-cytokine receptor interaction [PATH:ko04060]	76
Ko04020	Calcium signaling pathway [PATH:ko04020]	76
Ko04080	Neuroactive ligand-receptor interaction [PATH:ko04080]	76
Ko04650	Natural killer cell mediated cytotoxicity [PATH:ko04650]	74
Ko05100	Bacterial invasion of epithelial cells [PATH:ko05100]	74
Ko05120	Epithelial cell signaling in Helicobacter pylori infection [PATH:ko05120]	74
Ko04750	Inflammatory mediator regulation of TRP channels [PATH:ko04750]	73
Ko05210	Colorectal cancer [PATH:ko05210]	73
Ko04713	Circadian entrainment [PATH:ko04713]	72
Ko04916	Melanogenesis [PATH:ko04916]	70
Ko05414	Dilated cardiomyopathy (DCM) [PATH:ko05414]	70
Ko05214	Glioma [PATH:ko05214]	70
Ko04141	Protein processing in endoplasmic reticulum [PATH:ko04141]	70
Ko04136	Autophagy - other eukaryotes [PATH:ko04136]	69
Ko04630	Jak-STAT signaling pathway [PATH:ko04630]	69
Ko04657	IL-17 signaling pathway [PATH:ko04657]	68
Ko04213	Longevity regulating pathway - multiple species [PATH:ko04213]	68
Ko05223	Non-small cell lung cancer [PATH:ko05223]	67
Ko04662	B cell receptor signaling pathway [PATH:ko04662]	67
Ko01524	Platinum drug resistance [PATH:ko01524]	67
Ko05213	Endometrial cancer [PATH:ko05213]	66
Ko05146	Amoebiasis [PATH:ko05146]	65
Ko05140	Leishmaniasis [PATH:ko05140]	65
Ko04664	Fc epsilon RI signaling pathway [PATH:ko04664]	65
Ko05410	Hypertrophic cardiomyopathy (HCM) [PATH:ko05410]	64
Ko04622	RIG-I-like receptor signaling pathway [PATH:ko04622]	64
Ko00480	Glutathione metabolism [PATH:ko00480]	64
Ko04925	Aldosterone synthesis and secretion [PATH:ko04925]	64
Ko05211	Renal cell carcinoma [PATH:ko05211]	63
Ko04972	Pancreatic secretion [PATH:ko04972]	62
Ko05218	Melanoma [PATH:ko05218]	62
Ko04962	Vasopressin-regulated water reabsorption [PATH:ko04962]	62
Ko04214	Apoptosis - fly [PATH:ko04214]	61
Ko04391	Hippo signaling pathway -fly [PATH:ko04391]	61
Ko05133	Pertussis [PATH:ko05133]	59
Ko05131	Shigellosis [PATH:ko05131]	59
Ko05032	Morphine addiction [PATH:ko05032]	59
Ko04260	Cardiac muscle contraction [PATH:ko04260]	58
Ko04911	Insulin secretion [PATH:ko04911]	58
Ko04726	Serotonergic synapse [PATH:ko04726]	57
Ko04512	ECM-receptor interaction [PATH:ko04512]	57
Ko00010	Glycolysis / Gluconeogenesis [PATH:ko00010]	57
Ko04970	Salivary secretion [PATH:ko04970]	56
Ko04270	Vascular smooth muscle contraction [PATH:ko04270]	54
Ko00310	Lysine degradation [PATH:ko00310]	54
Ko04623	Cytosolic DNA-sensing pathway [PATH:ko04623]	54
Ko04540	Gap junction [PATH:ko04540]	54
Ko00230	Purine metabolism [PATH:ko00230]	54
Ko04370	VEGF signaling pathway [PATH:ko04370]	53
Ko04514	Cell adhesion molecules (CAMs) [PATH:ko04514]	53
Ko04115	p53 signaling pathway [PATH:ko04115]	52
Ko04727	GABAergic synapse [PATH:ko04727]	52
Ko04971	Gastric acid secretion [PATH:ko04971]	52
Ko05323	Rheumatoid arthritis [PATH:ko05323]	52
Ko05202	Transcriptional misregulation in cancers [PATH:ko05202]	52
Ko00190	Thermogenesis [PATH:ko04714]	51
Ko04720	Long-term potentiation [PATH:ko04720]	50
Ko00562	Inositol phosphate metabolism [PATH:ko00562]	50
Ko05031	Amphetamine addiction [PATH:ko05031]	49
Ko00030	Pentose phosphate pathway [PATH:ko00030]	48
Ko04330	Notch signaling pathway [PATH:ko04330]	47
Ko03040	Spliceosome [PATH:ko03040]	47
Ko04146	Peroxisome [PATH:ko04146]	47
Ko05132	Salmonella infection [PATH:ko05132]	47
Ko00513	Various types of N-glycan biosynthesis [PATH:ko00513]	46
Ko05412	Arrhythmogenic right ventricular cardiomyopathy (ARVC) [PATH:ko05412]	45
Ko04927	Cortisol synthesis and secretion [PATH:ko04927]	45
Ko05110	Vibrio cholerae infection [PATH:ko05110]	44
Ko04923	Regulation of lipolysis in adipocyte [PATH:ko04923]	44
Ko04918	Thyroid hormone synthesis [PATH:ko04918]	44
Ko00520	Amino sugar and nucleotide sugar metabolism [PATH:ko00520]	44
Ko04139	Mitophagy - yeast [PATH:ko04139]	44
Ko05217	Basal cell carcinoma [PATH:ko05217]	44
Ko04138	Autophagy - animal [PATH:ko04140]	43
Ko04924	Renin secretion [PATH:ko04924]	43
Ko00071	Fatty acid degradation [PATH:ko00071]	42
Ko00270	Cysteine and methionine metabolism [PATH:ko00270]	42
Ko05134	Legionellosis [PATH:ko05134]	41
Ko04723	Thermogenesis [PATH:ko04714]	41
Ko04723	Retrograde endocannabinoid signaling [PATH:ko04723]	41
Ko00250	Alanine, aspartate and glutamate metabolism [PATH:ko00250]	41
Ko04624	Toll and Imd signaling pathway [PATH:ko04624]	40
Ko00190	Oxidative phosphorylation [PATH:ko00190]	40
Ko03022	Basal transcription factors [PATH:ko03022]	40
Ko00562	Phosphatidylinositol signaling system [PATH:ko04070]	38
Ko01523	Antifolate resistance [PATH:ko01523]	38
Ko04138	Autophagy - yeast [PATH:ko04138]	37
Ko04979	Cholesterol metabolism [PATH:ko04979]	37
Ko00280	Valine, leucine and isoleucine degradation [PATH:ko00280]	37
Ko04740	Olfactory transduction [PATH:ko04740]	37
Ko03020	RNA polymerase [PATH:ko03020]	37
Ko03320	PPAR signaling pathway [PATH:ko03320]	37
Ko05321	Inflammatiory bowel disease (IBD) [PATH:ko05321]	36
Ko03440	Homologous recombination [PATH:ko03440]	36
Ko00680	Methane metabolism [PATH:ko00680]	36
Ko04217	Necroptosis [PATH:ko04217]	36
Ko03008	Ribosome biogenesis in eukaryotes [PATH:ko03008]	36
Ko04520	Adherens junction [PATH:ko04520]	34
Ko05216	Thyroid cancer [PATH:ko05216]	33
Ko00410	beta-Alanine metabolism [PATH:ko00410]	33
Ko05322	Systemic lupus erythematosus [PATH:ko05322]	33
Ko05030	Cocaine addiction [PATH:ko05030]	33
Ko05416	Viral myocarditis [PATH:ko05416]	33
Ko04640	Hematopoietic cell lineage [PATH:ko04640]	33
Ko05014	Amyotrophic lateral sclerosis (ALS) [PATH:ko05014]	33
Ko00983	Drug metabolism - other enzymes [PATH:ko00983]	32
Ko05130	Pathogenic Escherichia coli infection [PATH:ko05130]	32
Ko04930	Type II diabetes mellitus [PATH:ko04930]	31
Ko04320	Dorso-ventral axis formation [PATH:ko04320]	31
Ko00040	Pentose and glucuronate interconversions [PATH:ko00040]	31
Ko00980	Metabolism of xenobiotics by cytochrome P450 [PATH:ko00980]	31
Ko04142	Lysosome [PATH:ko04142]	30
Ko04964	Proximal tubule bicarbonate reclamation [PATH:ko04964]	30
Ko04110	Cell cycle - yeast [PATH:ko04111]	30
Ko00630	Glyoxylate and dicarboxylate metabolism [PATH:ko00630]	30
Ko00620	Pyruvate metabolism [PATH:ko00620]	30
Ko04976	Bile secretion [PATH:ko04976]	30
Ko00500	Starch and sucrose metabolism [PATH:ko00500]	30
Ko04721	Synaptic vesicle cycle [PATH:ko04721]	29
Ko04011	MAPK signaling pathway - yeast [PATH:ko04011]	29
Ko05219	Bladder cancer [PATH:ko05219]	29
Ko04340	Hedgehog signaling pathway [PATH:ko04340]	29
Ko00982	Drug metabolism - cytochrome P450 [PATH:ko00982]	28
Ko05204	Chemical carcinogenesis [PATH:ko05204]	27
Ko04730	Long-term depression [PATH:ko04730]	27
Ko00521	Streptomycin biosynthesis [PATH:ko00521]	26
Ko04215	Apoptosis - multiple species [PATH:ko04215]	26
Ko00220	Arginine biosynthesis [PATH:ko00220]	26
Ko04978	Mineral absorption [PATH:ko04978]	25
Ko00510	Various types of N-glycan biosynthesis [PATH:ko00513]	25
Ko04974	Protein digestion and absorption [PATH:ko04974]	25
Ko03030	DNA replication [PATH:ko03030]	25
Ko05203	Herpes simplex infection [PATH:ko05168]	25
Ko03430	Mismatch repair [PATH:ko03430]	24
Ko00590	Arachidonic acid metabolism [PATH:ko00590]	23
Ko04710	Circadian rhythm [PATH:ko04710]	23
Ko00720	Carbon fixation pathways in prokaryotes [PATH:ko00720]	23
Ko04913	Ovarian Steroidogenesis [PATH:ko04913]	23
Ko05144	Malaria [PATH:ko05144]	22
Ko00140	Steroid hormone biosynthesis [PATH:ko00140]	22
Ko00052	Galactose metabolism [PATH:ko00052]	22
Ko04961	Endocrine and other factor-regulated calcium reabsorption [PATH:ko04961]	22
Ko05340	Primary immunodeficiency [PATH:ko05340]	22
Ko04742	Taste transduction [PATH:ko04742]	22
Ko03420	Nucleotide excision repair [PATH:ko03420]	21
Ko04341	Hedgehog signaling pathway [PATH:ko04340]	21
Ko04745	Phototransduction - fly [PATH:ko04745]	21
Ko00650	Butanoate metabolism [PATH:ko00650]	21
Ko00561	Phospholipase D signaling pathway [PATH:ko04072]	21
Ko00510	N-Glycan biosynthesis [PATH:ko00510]	21
Ko04610	Complement and coagulation cascades [PATH:ko04610]	21
Ko00190	Synaptic vesicle cycle [PATH:ko04721]	21
Ko04966	Collecting duct acid secretion [PATH:ko04966]	20
Ko04723	Circadian entrainment [PATH:ko04713]	20
Ko00830	Retinol metabolism [PATH:ko00830]	20
Ko00640	Propanoate metabolism [PATH:ko00640]	20
Ko03010	Thermogenesis [PATH:ko04714]	20
Ko02010	ABC transporters [PATH:ko02010]	20
Ko04520	Herpes simplex infection [PATH:ko05168]	20
Ko05150	Staphylococcus aureus infection [PATH:ko05150]	20
Ko04744	Phototransduction [PATH:ko04744]	19
Ko04960	Aldosterone-regulated sodium reabsorption [PATH:ko04960]	19
Ko00565	Ether lipid metabolism [PATH:ko00565]	19
Ko00600	Sphingolipid metabolism [PATH:ko00600]	19
Ko00360	Phenylalanine metabolism [PATH:ko00360]	19
Ko04712	Circadian rhythm - plant [PATH:ko04712]	19
Ko04612	Antigen processing and presentation [PATH:ko04612]	19
Ko00020	Citrate cycle (TCA cycle) [PATH:ko00020]	19
Ko05020	Prion diseases [PATH:ko05020]	19
Ko00062	Fatty acid elongation [PATH:ko00062]	18
Ko03050	Epstein-Barr virus infection [PATH:ko05169]	18
Ko00561	Glycerolipid metabolism [PATH:ko00561]	18
Ko05203	Alcoholism [PATH:ko05034]	18
Ko03018	RNA degradation [PATH:ko03018]	18
Ko04714	Hepatocellular carcinoma [PATH:ko05225]	18
Ko04120	Oocyte meiosis [PATH:ko04114]	18
Ko00230	Pyrimidine metabolism [PATH:ko00240]	18
Ko05132	Vasopressin-regulated water reabsorption [PATH:ko04962]	18
Ko03460	Fanconi anemia pathway [PATH:ko03460]	18
Ko00511	Other glycan degradation [PATH:ko00511]	17
Ko04672	Intestinal immune network for IgA production [PATH:ko04672]	17
Ko00983	Pyrimidine metabolism [PATH:ko00240]	17
Ko00760	Nicotinate and nicotinamide metabolism [PATH:ko00760]	17
Ko05202	Pathways in cancer [PATH:ko05200]	17
Ko04510	ECM-receptor interaction [PATH:ko04512]	17
Ko04810	Apoptosis - fly [PATH:ko04214]	16
Ko04216	Ferroptosis [PATH:ko04216]	16
Ko00561	Glycerophospholipid metabolism [PATH:ko00564]	16
Ko00983	Purine metabolism [PATH:ko00230]	15
Ko00053	Ascorbate and aldarate metabolism [PATH:ko00053]	15
Ko00051	Amino sugar and nucleotide sugar metabolism [PATH:ko00520]	15
Ko04130	SNARE interactions in vesicular transport [PATH:ko04130]	15
Ko00061	Fatty acid biosynthesis [PATH:ko00061]	15
Ko00710	Carbon fixation in photosynthetic organisms [PATH:ko00710]	15
Ko04973	Carbohydrate digestion and absorption [PATH:ko04973]	15
Ko00600	Sphingolipid signaling pathway [PATH:ko04071]	14
Ko03040	RNA transport [PATH:ko03013]	14
Ko00230	Cytosolic DNA-sensing pathway [PATH:ko04623]	14
Ko04016	MAPK signaling pathway - plant [PATH:ko04016]	14
Ko00531	Glycosaminoglycan degradation [PATH:ko00531]	14
Ko00051	Fructose and mannose metabolism [PATH:ko00051]	14
Ko00930	Caprolactam degradation [PATH:ko00930]	14
Ko03460	Homologous recombination [PATH:ko03440]	14
Ko00330	Arginine and proline metabolism [PATH:ko00330]	14
Ko05203	Human papillomavirus infection [PATH:ko05165]	14
Ko05143	African trypanosomiasis [PATH:ko05143]	14
Ko04141	N-Glycan biosynthesis [PATH:ko00510]	14
Ko00515	Mannose type O-glycan biosyntheis [PATH:ko00515]	14
Ko04392	Hippo signaling pathway [PATH:ko04390]	14
Ko00450	Selenocompound metabolism [PATH:ko00450]	13
Ko04015	Morphine addiction [PATH:ko05032]	13
Ko04626	Plant-pathogen interaction [PATH:ko04626]	13
Ko00950	Isoquinoline alkaloid biosynthesis [PATH:ko00950]	13
Ko00230	Nicotinate and nicotinamide metabolism [PATH:ko00760]	13
Ko00860	Porphyrin and chlorophyll metabolism [PATH:ko00860]	13
Ko02020	Two-component system [PATH:ko02020]	13
Ko04217	TNF signaling pathway [PATH:ko04668]	13
Ko00562	Streptomycin biosynthesis [PATH:ko00521]	13
Ko05220	Wnt signaling pathway [PATH:ko04310]	13
Ko03008	RNA transport [PATH:ko03013]	13
Ko05160	Cell adhesion molecules (CAMs) [PATH:ko04514]	12
Ko03015	RNA transport [PATH:ko03013]	12
Ko04142	Other glycan degradation [PATH:ko00511]	12
Ko04940	Type I diabetes mellitus [PATH:ko04940]	12
Ko05144	Alzheimer's disease [PATH:ko05010]	12
Ko00627	Aminobenzoate degradation [PATH:ko00627]	12
Ko04217	Endocytosis [PATH:ko04144]	12
Ko04211	RNA transport [PATH:ko03013]	12
Ko04142	Glycosaminoglycan degradation [PATH:ko00531]	12
Ko03015	Fatty acid elongation [PATH:ko00062]	12
Ko04614	Renin-angiotensin system [PATH:ko04614]	12
Ko05168	Spliceosome [PATH:ko03040]	12
Ko04975	Fat digestion and absorption [PATH:ko04975]	12
Ko00514	Mannose type O-glycan biosyntheis [PATH:ko00515]	12
Ko05200	Focal adhesion [PATH:ko04510]	11
Ko00471	D-Glutamine and D-glutamate metabolism [PATH:ko00471]	11
Ko04390	Pathways in cancer [PATH:ko05200]	11
Ko05152	Toxoplasmosis [PATH:ko05145]	11
Ko04711	Circadian rhythm - fly [PATH:ko04711]	11
Ko05210	Adherens junction [PATH:ko04520]	11
Ko05211	Pathways in cancer [PATH:ko05200]	11
Ko05320	Autoimmune thyroid disease [PATH:ko05320]	10
Ko04270	Platelet activation [PATH:ko04611]	10
Ko00592	alpha-Linolenic acid metabolism [PATH:ko00592]	10
Ko04973	Non-alcoholic fatty liver disease (NAFLD) [PATH:ko04932]	10
Ko05202	Alcoholism [PATH:ko05034]	10
Ko05330	Allograft rejection [PATH:ko05330]	10
Ko00340	Histidine metabolism [PATH:ko00340]	10
Ko00670	One carbon pool by folate [PATH:ko00670]	10
Ko04630	Prolactin signaling pathway [PATH:ko04917]	10
Ko04217	Morphine addiction [PATH:ko05032]	10
Ko00400	Phenylalanine, tyrosine and tryptophan biosynthesis [PATH:ko00400]	10
Ko05204	Ascorbate and aldarate metabolism [PATH:ko00053]	10
Ko00230	HTLV-I infection [PATH:ko05166]	10
Ko04068	Osteoclast differentiation [PATH:ko04380]	10
Ko04060	Chemokine signaling pathway [PATH:ko04062]	10
Ko00380	Tryptophan metabolism [PATH:ko00380]	10
Ko05200	Chemical carcinogenesis [PATH:ko05204]	10
Ko05016	Vasopressin-regulated water reabsorption [PATH:ko04962]	10
Ko03015	mRNA surveillance pathway [PATH:ko03015]	10
Ko00730	Thiamine metabolism [PATH:ko00730]	10
Ko00640	Valine, leucine and isoleucine degradation [PATH:ko00280]	10
Ko00780	Biotin metabolism [PATH:ko00780]	10
Ko04020	Platelet activation [PATH:ko04611]	10
Ko04217	Ferroptosis [PATH:ko04216]	10
Ko04520	Rap1 signaling pathway [PATH:ko04015]	10
Ko05132	FoxO signaling pathway [PATH:ko04068]	10
Ko04810	Axon guidance [PATH:ko04360]	9
Ko04714	Non-alcoholic fatty liver disease (NAFLD) [PATH:ko04932]	9
Ko04114	Progesterone-mediated oocyte maturation [PATH:ko04914]	9
Ko04114	Cell cycle [PATH:ko04110]	9
Ko04011	Inositol phosphate metabolism [PATH:ko00562]	9
Ko00230	Endocytosis [PATH:ko04144]	9
Ko04010	Oxytocin signaling pathway [PATH:ko04921]	9
Ko04142	Phosphatidylinositol signaling system [PATH:ko04070]	9
Ko04390	Hippo signaling pathway -fly [PATH:ko04391]	9
Ko04510	PI3K-Akt signaling pathway [PATH:ko04151]	9
Ko00960	Tropane, piperidine and pyridine alkaloid biosynthesis [PATH:ko00960]	9
Ko04931	Insulin signaling pathway [PATH:ko04910]	9
Ko03008	Hippo signaling pathway [PATH:ko04390]	9
Ko05168	Basal transcription factors [PATH:ko03022]	9
Ko00052	Amino sugar and nucleotide sugar metabolism [PATH:ko00520]	9
Ko04211	Lysine degradation [PATH:ko00310]	9
Ko04630	Hepatitis C [PATH:ko05160]	9
Ko04144	Fatty acid elongation [PATH:ko00062]	9
Ko01040	Fatty acid elongation [PATH:ko00062]	9
Ko00970	Aminoacyl-tRNA biosynthesis [PATH:ko00970]	9
Ko00260	Glycine, serine and threonine metabolism [PATH:ko00260]	9
Ko05230	Glutathione metabolism [PATH:ko00480]	8
Ko05203	MAPK signaling pathway [PATH:ko04010]	8
Ko00051	AMPK signaling pathway [PATH:ko04152]	8
Ko05164	HIF-1 signaling pathway [PATH:ko04066]	8
Ko00350	Tyrosine metabolism [PATH:ko00350]	8
Ko04530	Hematopoietic cell lineage [PATH:ko04640]	8
Ko03015	Spliceosome [PATH:ko03040]	8
Ko04150	Prostate cancer [PATH:ko05215]	8
Ko04068	Chemokine signaling pathway [PATH:ko04062]	8
Ko03420	DNA replication [PATH:ko03030]	8
Ko01040	Biosynthesis of unsaturated fatty acids [PATH:ko01040]	8
Ko04371	Autophagy - yeast [PATH:ko04138]	8
Ko04122	Sulfur relay system [PATH:ko04122]	8
Ko03460	Caprolactam degradation [PATH:ko00930]	8
Ko00603	Glycosphingolipid biosynthesis - globo and isoglobo series [PATH:ko00603]	8
Ko05203	Hippo signaling pathway [PATH:ko04390]	8
Ko03010	Mismatch repair [PATH:ko03430]	8
Ko04341	Hedgehog signaling pathway - fly [PATH:ko04341]	8
Ko05202	Endocrine resistance [PATH:ko01522]	8
Ko05203	Epstein-Barr virus infection [PATH:ko05169]	8
Ko00760	Peroxisome [PATH:ko04146]	8
Ko04150	AMPK signaling pathway [PATH:ko04152]	8
Ko04144	Pathways in cancer [PATH:ko05200]	8
Ko04270	MAPK signaling pathway [PATH:ko04010]	8
Ko04380	NF-kappa B signaling pathway [PATH:ko04064]	8
Ko04721	SNARE interactions in vesicular transport [PATH:ko04130]	8
Ko04727	MicroRNAs in cancer [PATH:ko05206]	8
Ko00512	Central carbon metabolism in cancer [PATH:ko05230]	8
Ko04612	Tuberculosis [PATH:ko05152]	8
Ko04727	FoxO signaling pathway [PATH:ko04068]	8
Ko03410	Mismatch repair [PATH:ko03430]	8
Ko03015	Oocyte meiosis [PATH:ko04114]	8
Ko04977	Biotin metabolism [PATH:ko00780]	8
Ko04961	Synaptic vesicle cycle [PATH:ko04721]	8
Ko04150	PI3K-Akt signaling pathway [PATH:ko04151]	8
Ko03060	Protein processing in endoplasmic reticulum [PATH:ko04141]	8
Ko00230	Morphine addiction [PATH:ko05032]	8
Ko04068	HIF-1 signaling pathway [PATH:ko04066]	8
Ko04918	Arachidonic acid metabolism [PATH:ko00590]	8
Ko04510	Regulation of actin cytoskeleton [PATH:ko04810]	8
Ko00350	Cysteine and methionine metabolism [PATH:ko00270]	8
Ko00591	Linoleic acid metabolism [PATH:ko00591]	8
Ko04216	Glutathione metabolism [PATH:ko00480]	8
Ko04714	Longevity regulating pathway - mammal [PATH:ko04211]	7
Ko00380	Caprolactam degradation [PATH:ko00930]	7
Ko03018	Various types of N-glycan biosynthesis [PATH:ko00513]	7
Ko04020	Neuroactive ligand-receptor interaction [PATH:ko04080]	7
Ko05410	Dilated cardiomyopathy (DCM) [PATH:ko05414]	7
Ko05166	Vasopressin-regulated water reabsorption [PATH:ko04962]	7
Ko05412	Hypertrophic cardiomyopathy (HCM) [PATH:ko05410]	7
Ko03010	Oxytocin signaling pathway [PATH:ko04921]	7
Ko00362	Benzoate degradation [PATH:ko00362]	7
Ko05016	Purine metabolism [PATH:ko00230]	7
Ko00750	Vitamin B6 metabolism [PATH:ko00750]	7
Ko04142	Sphingolipid metabolism [PATH:ko00600]	7
Ko04810	Shigellosis [PATH:ko05131]	7
Ko04340	Pathways in cancer [PATH:ko05200]	7
Ko05332	Graft-versus-host disease [PATH:ko05332]	7
Ko04066	Pathways in cancer [PATH:ko05200]	7
Ko04626	Toxoplasmosis [PATH:ko05145]	7
Ko05120	Notch signaling pathway [PATH:ko04330]	7
Ko04015	Tight junction [PATH:ko04530]	7
Ko04217	Alcoholism [PATH:ko05034]	7
Ko00260	Methane metabolism [PATH:ko00680]	7
Ko00564	Choline metabolism in cancer [PATH:ko05231]	7
Ko04930	Glycolysis / Gluconeogenesis [PATH:ko00010]	7
Ko00254	Aflatoxin biosynthesis [PATH:ko00254]	7
Ko05164	RNA transport [PATH:ko03013]	7
Ko00565	Glycerophospholipid metabolism [PATH:ko00564]	7
Ko04010	Alzheimer's disease [PATH:ko05010]	7
Ko05202	Prostate cancer [PATH:ko05215]	7
Ko04141	Parkinson's disease [PATH:ko05012]	7
Ko05206	Proteoglycans in cancer [PATH:ko05205]	7
Ko03040	Non-alcoholic fatty liver disease (NAFLD) [PATH:ko04932]	7
Ko00524	Neomycin, kanamycin and gentamicin biosynthesis [PATH:ko00524]	7
Ko04011	Glycerophospholipid metabolism [PATH:ko00564]	7
Ko04630	Cytokine-cytokine receptor interaction [PATH:ko04060]	7
Ko00601	Glycosphingolipid biosynthesis - lacto and neolacto series [PATH:ko00601]	7
Ko05033	Nicotine addiction [PATH:ko05033]	7
Ko04977	HTLV-I infection [PATH:ko05166]	7
Ko05211	HIF-1 signaling pathway [PATH:ko04066]	7
Ko04630	PI3K-Akt signaling pathway [PATH:ko04151]	6
Ko05152	Phagosome [PATH:ko04145]	6
Ko05014	Neurotrophin signaling pathway [PATH:ko04722]	6
Ko00290	Valine, leucine and isoleucine biosynthesis [PATH:ko00290]	6
Ko03040	Longevity regulating pathway - worm [PATH:ko04212]	6
Ko04010	HIF-1 signaling pathway [PATH:ko04066]	6
Ko00532	Glycosaminoglycan biosynthesis - heparan sulfate / heparin [PATH:ko00534]	6
Ko04152	Vasopressin-regulated water reabsorption [PATH:ko04962]	6
Ko03018	Pyruvate metabolism [PATH:ko00620]	6
Ko04150	MAPK signaling pathway - fly [PATH:ko04013]	6
Ko02024	Protein export [PATH:ko03060]	6
Ko04144	RNA degradation [PATH:ko03018]	6
Ko03040	Proteoglycans in cancer [PATH:ko05205]	6
Ko04150	MAPK signaling pathway [PATH:ko04010]	6
Ko05169	Cytosolic DNA-sensing pathway [PATH:ko04623]	6
Ko04973	Proximal tubule bicarbonate reclamation [PATH:ko04964]	6
Ko00982	Morphine addiction [PATH:ko05032]	6
Ko04013	Toll and Imd signaling pathway [PATH:ko04624]	6
Ko00230	Alanine, aspartate and glutamate metabolism [PATH:ko00250]	6
Ko00051	Carbon fixation in photosynthetic organisms [PATH:ko00710]	6
Ko00230	One carbon pool by folate [PATH:ko00670]	6
Ko05418	Epstein-Barr virus infection [PATH:ko05169]	6
Ko04011	Epstein-Barr virus infection [PATH:ko05169]	6
Ko04217	Pathways in cancer [PATH:ko05200]	6
Ko04330	RNA transport [PATH:ko03013]	6
Ko00640	beta-Alanine metabolism [PATH:ko00410]	6
Ko00230	Thiamine metabolism [PATH:ko00730]	6
Ko00230	Cell cycle - yeast [PATH:ko04111]	6
Ko04010	MAPK signaling pathway - fly [PATH:ko04013]	6
Ko04520	Carbon fixation pathways in prokaryotes [PATH:ko00720]	6
Ko05202	MAPK signaling pathway - fly [PATH:ko04013]	6
Ko00970	Lysine degradation [PATH:ko00310]	6
Ko00790	Sulfur relay system [PATH:ko04122]	6
Ko04214	Renal cell carcinoma [PATH:ko05211]	6
Ko00625	Chloroalkane and chloroalkene degradation [PATH:ko00625]	6
Ko00010	Purine metabolism [PATH:ko00230]	6
Ko00310	Antifolate resistance [PATH:ko01523]	6
Ko03060	Protein export [PATH:ko03060]	6
Ko03070	Bacterial secretion system [PATH:ko03070]	6
Ko04217	NOD-like receptor signaling pathway [PATH:ko04621]	6
Ko04926	Vasopressin-regulated water reabsorption [PATH:ko04962]	6
Ko04727	AMPK signaling pathway [PATH:ko04152]	6
Ko04714	Autoimmune thyroid disease [PATH:ko05320]	6
Ko04270	Neuroactive ligand-receptor interaction [PATH:ko04080]	6
Ko04550	TGF-beta signaling pathway [PATH:ko04350]	6
Ko05162	Folate biosynthesis [PATH:ko00790]	6
Ko04214	Mitophagy - animal [PATH:ko04137]	6
Ko05210	Transcriptional misregulation in cancers [PATH:ko05202]	6
Ko04144	Neurotrophin signaling pathway [PATH:ko04722]	6
Ko00534	Glycosaminoglycan biosynthesis - heparan sulfate / heparin [PATH:ko00534]	6
Ko04138	Sphingolipid metabolism [PATH:ko00600]	6
Ko04140	Mitophagy - animal [PATH:ko04137]	6
Ko04978	Salivary secretion [PATH:ko04970]	6
Ko05203	Proteoglycans in cancer [PATH:ko05205]	6
Ko04144	Glycosphingolipid biosynthesis - lacto and neolacto series [PATH:ko00601]	6
Ko04714	Autophagy - other eukaryotes [PATH:ko04136]	6
Ko05169	RNA transport [PATH:ko03013]	6
Ko00330	beta-Alanine metabolism [PATH:ko00410]	6
Ko00643	Styrene degradation [PATH:ko00643]	6
Ko00330	Nucleotide excision repair [PATH:ko03420]	6
Ko04138	Phosphatidylinositol signaling system [PATH:ko04070]	6
Ko00230	Phototransduction [PATH:ko04744]	6
Ko04922	Plant-pathogen interaction [PATH:ko04626]	6
Ko04146	ABC transporters [PATH:ko02010]	6
Ko03015	HTLV-I infection [PATH:ko05166]	6
Ko04141	Ubiquitin mediated proteolysis [PATH:ko04120]	6
Ko04520	Hippo signaling pathway [PATH:ko04390]	6
Ko00670	Aminoacyl-tRNA biosynthesis [PATH:ko00970]	6
Ko00260	Spliceosome [PATH:ko03040]	6
Ko04010	Pathways in cancer [PATH:ko05200]	6
Ko04624	Proteoglycans in cancer [PATH:ko05205]	6
Ko04151	Salmonella infection [PATH:ko05132]	6
Ko04657	Cytokine-cytokine receptor interaction [PATH:ko04060]	5
Ko00330	Ribosome biogenesis in eukaryotes [PATH:ko03008]	5
Ko04011	Hippo signaling pathway [PATH:ko04390]	5
Ko04730	Vascular smooth muscle contraction [PATH:ko04270]	5
Ko00230	DNA replication [PATH:ko03030]	5
Ko00511	Pathways in cancer [PATH:ko05200]	5
Ko04925	Transcriptional misregulation in cancers [PATH:ko05202]	5
Ko04391	RNA transport [PATH:ko03013]	5
Ko04391	Tight junction [PATH:ko04530]	5
Ko00670	Antifolate resistance [PATH:ko01523]	5
Ko05152	C-type lectin receptor signaling pathway [PATH:ko04625]	5
Ko04217	MAPK signaling pathway - fly [PATH:ko04013]	5
Ko00281	Geraniol degradation [PATH:ko00281]	5
Ko04144	Cell cycle - yeast [PATH:ko04111]	5
Ko04725	Neuroactive ligand-receptor interaction [PATH:ko04080]	5
Ko04216	Thermogenesis [PATH:ko04714]	5
Ko00790	Folate biosynthesis [PATH:ko00790]	5
Ko00563	NOD-like receptor signaling pathway [PATH:ko04621]	5
Ko04714	Aldosterone synthesis and secretion [PATH:ko04925]	5
Ko00460	Cyanoamino acid metabolism [PATH:ko00460]	5
Ko03320	Biosynthesis of unsaturated fatty acids [PATH:ko01040]	5
Ko00561	PPAR signaling pathway [PATH:ko03320]	5
Ko04721	Antifolate resistance [PATH:ko01523]	5
Ko04115	Cell cycle [PATH:ko04110]	5
Ko04020	Apelin signaling pathway [PATH:ko04371]	5
Ko03008	Cysteine and methionine metabolism [PATH:ko00270]	5
Ko00072	Synthesis and degradation of ketone bodies [PATH:ko00072]	5
Ko05134	Longevity regulating pathway - worm [PATH:ko04212]	5
Ko05016	Signaling pathways regulating pluripotency of stem cells [PATH:ko04550]	5
Ko05210	Pancreatic cancer [PATH:ko05212]	5
Ko04611	Osteoclast differentiation [PATH:ko04380]	5
Ko04137	Epstein-Barr virus infection [PATH:ko05169]	5
Ko05203	Hepatitis B [PATH:ko05161]	5
Ko04150	Proteoglycans in cancer [PATH:ko05205]	5
Ko04115	Longevity regulating pathway - mammal [PATH:ko04211]	5
Ko04020	Insulin signaling pathway [PATH:ko04910]	5
Ko00020	Glyoxylate and dicarboxylate metabolism [PATH:ko00630]	5
Ko04214	Epstein-Barr virus infection [PATH:ko05169]	5
Ko03030	Cell cycle [PATH:ko04110]	5
Ko04014	ECM-receptor interaction [PATH:ko04512]	5
Ko03018	Oocyte meiosis [PATH:ko04114]	5
Ko05203	Nucleotide excision repair [PATH:ko03420]	5
Ko04064	T cell receptor signaling pathway [PATH:ko04660]	5
Ko04714	Insulin resistance [PATH:ko04931]	5
Ko05202	Renal cell carcinoma [PATH:ko05211]	5
Ko03040	RNA degradation [PATH:ko03018]	5
Ko04218	Purine metabolism [PATH:ko00230]	5
Ko04141	Cysteine and methionine metabolism [PATH:ko00270]	5
Ko04217	Non-small cell lung cancer [PATH:ko05223]	5
Ko04066	Glycolysis / Gluconeogenesis [PATH:ko00010]	5
Ko05012	Ubiquitin mediated proteolysis [PATH:ko04120]	5
Ko04010	Ras signaling pathway [PATH:ko04014]	5
Ko00600	Choline metabolism in cancer [PATH:ko05231]	5
Ko00860	SNARE interactions in vesicular transport [PATH:ko04130]	5
Ko00120	PPAR signaling pathway [PATH:ko03320]	5
Ko03450	Cellular senescence [PATH:ko04218]	5
Ko03040	Endocrine resistance [PATH:ko01522]	5
Ko04310	Thermogenesis [PATH:ko04714]	5
Ko04341	Morphine addiction [PATH:ko05032]	5
Ko03013	Toxoplasmosis [PATH:ko05145]	5
Ko04611	Focal adhesion [PATH:ko04510]	5
Ko04217	Herpes simplex infection [PATH:ko05168]	5
Ko02024	Quorum sensing [PATH:ko02024]	5
Ko04666	Endocytosis [PATH:ko04144]	5
Ko05206	Cysteine and methionine metabolism [PATH:ko00270]	5
Ko04141	Hippo signaling pathway [PATH:ko04390]	5
Ko00100	Steroid biosynthesis [PATH:ko00100]	5
Ko03010	Proteoglycans in cancer [PATH:ko05205]	5
Ko04520	Choline metabolism in cancer [PATH:ko05231]	5
Ko04142	Glycerophospholipid metabolism [PATH:ko00564]	5
Ko00533	Glycosaminoglycan biosynthesis - keratan sulfate [PATH:ko00533]	5
Ko04120	Alanine, aspartate and glutamate metabolism [PATH:ko00250]	5
Ko04932	Insulin resistance [PATH:ko04931]	5
Ko05152	HIF-1 signaling pathway [PATH:ko04066]	5
Ko03018	HIF-1 signaling pathway [PATH:ko04066]	5
Ko05200	Notch signaling pathway [PATH:ko04330]	5
Ko04120	Transcriptional misregulation in cancers [PATH:ko05202]	5
Ko03010	Signaling pathways regulating pluripotency of stem cells [PATH:ko04550]	5
Ko00620	Tryptophan metabolism [PATH:ko00380]	5
Ko04611	Complement and coagulation cascades [PATH:ko04610]	5
Ko05164	Transcriptional misregulation in cancers [PATH:ko05202]	5
Ko04141	Influenza A [PATH:ko05164]	5
Ko05200	Thyroid cancer [PATH:ko05216]	5
Ko00401	Novobiocin biosynthesis [PATH:ko00401]	5
Ko04120	Breast cancer [PATH:ko05224]	5
Ko05132	Tuberculosis [PATH:ko05152]	5
Ko04137	Protein processing in endoplasmic reticulum [PATH:ko04141]	5
Ko03013	Platelet activation [PATH:ko04611]	5
Ko04392	Hippo signaling pathway -fly [PATH:ko04391]	5
Ko04013	Nicotine addiction [PATH:ko05033]	5
Ko00564	Platelet activation [PATH:ko04611]	5
Ko05416	RNA transport [PATH:ko03013]	5
Ko01522	Pathways in cancer [PATH:ko05200]	5
Ko04142	NOD-like receptor signaling pathway [PATH:ko04621]	5
Ko05168	Epstein-Barr virus infection [PATH:ko05169]	5
Ko00020	Lysine degradation [PATH:ko00310]	5
Ko04062	Bacterial invasion of epithelial cells [PATH:ko05100]	5
Ko05231	MAPK signaling pathway - yeast [PATH:ko04011]	5
Ko05310	Asthma [PATH:ko05310]	5
Ko04150	Autophagy - animal [PATH:ko04140]	4
Ko04013	Pathways in cancer [PATH:ko05200]	4
Ko03040	Inflammatory mediator regulation of TRP channels [PATH:ko04750]	4
Ko04976	Pancreatic secretion [PATH:ko04972]	4
Ko03040	Thermogenesis [PATH:ko04714]	4
Ko03420	Basal transcription factors [PATH:ko03022]	4
Ko04657	Herpes simplex infection [PATH:ko05168]	4
Ko04214	RNA transport [PATH:ko03013]	4
Ko00561	Thermogenesis [PATH:ko04714]	4
Ko04144	Inflammatiory bowel disease (IBD) [PATH:ko05321]	4
Ko00563	Glycerophospholipid metabolism [PATH:ko00564]	4
Ko03010	Sphingolipid signaling pathway [PATH:ko04071]	4
Ko00510	HTLV-I infection [PATH:ko05166]	4
Ko04010	PI3K-Akt signaling pathway [PATH:ko04151]	4
Ko04370	MAPK signaling pathway [PATH:ko04010]	4
Ko05210	Hippo signaling pathway [PATH:ko04390]	4
Ko03013	Pathways in cancer [PATH:ko05200]	4
Ko00430	Taurine and hypotaurine metabolism [PATH:ko00430]	4
Ko05202	Signaling pathways regulating pluripotency of stem cells [PATH:ko04550]	4
Ko04141	Purine metabolism [PATH:ko00230]	4
Ko03018	Chemokine signaling pathway [PATH:ko04062]	4
Ko04925	Rap1 signaling pathway [PATH:ko04015]	4
Ko03410	Apoptosis - fly [PATH:ko04214]	4
Ko05168	Aldosterone synthesis and secretion [PATH:ko04925]	4
Ko02020	Pyruvate metabolism [PATH:ko00620]	4
Ko04072	Endocytosis [PATH:ko04144]	4
Ko03040	Pathways in cancer [PATH:ko05200]	4
Ko04974	Mineral absorption [PATH:ko04978]	4
Ko04512	Phototransduction [PATH:ko04744]	4
Ko04659	Th1 and Th2 cell differentiation [PATH:ko04658]	4
Ko04392	Hippo signaling pathway - multiple species [PATH:ko04392]	4
Ko04010	Transcriptional misregulation in cancers [PATH:ko05202]	4
Ko03320	Insulin resistance [PATH:ko04931]	4
Ko04510	Chemokine signaling pathway [PATH:ko04062]	4
Ko03010	Pathways in cancer [PATH:ko05200]	4
Ko00900	Terpenoid backbone biosynthesis [PATH:ko00900]	4
Ko04925	Oxytocin signaling pathway [PATH:ko04921]	4
Ko03015	Hippo signaling pathway [PATH:ko04390]	4
Ko05168	Longevity regulating pathway - worm [PATH:ko04212]	4
Ko04142	Fatty acid elongation [PATH:ko00062]	4
Ko00140	SNARE interactions in vesicular transport [PATH:ko04130]	4
Ko00051	Glycerolipid metabolism [PATH:ko00561]	4
Ko04139	Fanconi anemia pathway [PATH:ko03460]	4
Ko03010	Methane metabolism [PATH:ko00680]	4
Ko04722	Focal adhesion [PATH:ko04510]	4
Ko04120	Endocytosis [PATH:ko04144]	4
Ko04932	Protein processing in endoplasmic reticulum [PATH:ko04141]	4
Ko04060	Kaposi's sarcoma-associated herpesvirus infection [PATH:ko05167]	4
Ko00900	HTLV-I infection [PATH:ko05166]	4
Ko04142	Apoptosis [PATH:ko04210]	4
Ko04151	Pathways in cancer [PATH:ko05200]	4
Ko05225	Progesterone-mediated oocyte maturation [PATH:ko04914]	4
Ko04022	Apelin signaling pathway [PATH:ko04371]	4
Ko00514	Lysine degradation [PATH:ko00310]	4
Ko03010	Herpes simplex infection [PATH:ko05168]	4
Ko05206	Epstein-Barr virus infection [PATH:ko05169]	4
Ko04330	Human papillomavirus infection [PATH:ko05165]	4
Ko00350	Styrene degradation [PATH:ko00643]	4
Ko00562	Autophagy - animal [PATH:ko04140]	4
Ko05166	Cell cycle [PATH:ko04110]	4
Ko00770	beta-Alanine metabolism [PATH:ko00410]	4
Ko04520	Synaptic vesicle cycle [PATH:ko04721]	4
Ko04130	Thermogenesis [PATH:ko04714]	4
Ko04144	Ubiquitin mediated proteolysis [PATH:ko04120]	4
Ko04722	Platelet activation [PATH:ko04611]	4
Ko03018	HTLV-I infection [PATH:ko05166]	4
Ko04914	Cell cycle - yeast [PATH:ko04111]	4
Ko05168	Dopaminergic synapse [PATH:ko04728]	4
Ko05202	Hippo signaling pathway [PATH:ko04390]	4
Ko04360	Cell adhesion molecules (CAMs) [PATH:ko04514]	4
Ko04150	beta-Alanine metabolism [PATH:ko00410]	4
Ko04115	FoxO signaling pathway [PATH:ko04068]	4
Ko04010	Prolactin signaling pathway [PATH:ko04917]	4
Ko04934	Transcriptional misregulation in cancers [PATH:ko05202]	4
Ko04919	HTLV-I infection [PATH:ko05166]	4
Ko04810	Inositol phosphate metabolism [PATH:ko00562]	4
Ko03450	Various types of N-glycan biosynthesis [PATH:ko00513]	4
Ko04010	Neurotrophin signaling pathway [PATH:ko04722]	4
Ko04142	Pathways in cancer [PATH:ko05200]	4
Ko04611	Primary immunodeficiency [PATH:ko05340]	4
Ko04510	MAPK signaling pathway [PATH:ko04010]	4
Ko05133	Complement and coagulation cascades [PATH:ko04610]	4
Ko05120	Alzheimer's disease [PATH:ko05010]	4
Ko04530	Hypertrophic cardiomyopathy (HCM) [PATH:ko05410]	4
Ko04212	Autophagy - other eukaryotes [PATH:ko04136]	4
Ko03040	Amino sugar and nucleotide sugar metabolism [PATH:ko00520]	4
Ko04514	Hippo signaling pathway [PATH:ko04390]	4
Ko04141	Hepatocellular carcinoma [PATH:ko05225]	4
Ko03010	Ribosome [PATH:ko03010]	4
Ko04931	Pyruvate metabolism [PATH:ko00620]	4
Ko00740	Lysosome [PATH:ko04142]	4
Ko04722	Longevity regulating pathway - worm [PATH:ko04212]	4
Ko03008	Epstein-Barr virus infection [PATH:ko05169]	4
Ko04144	Neuroactive ligand-receptor interaction [PATH:ko04080]	4
Ko05203	HTLV-I infection [PATH:ko05166]	4
Ko04111	Salmonella infection [PATH:ko05132]	4
Ko04520	Cell adhesion molecules (CAMs) [PATH:ko04514]	4
Ko04722	MicroRNAs in cancer [PATH:ko05206]	4
Ko00860	Glycine, serine and threonine metabolism [PATH:ko00260]	4
Ko04130	Phagosome [PATH:ko04145]	4
Ko04120	DNA replication [PATH:ko03030]	4
Ko00563	Alanine, aspartate and glutamate metabolism [PATH:ko00250]	4
Ko00564	ECM-receptor interaction [PATH:ko04512]	4
Ko04144	MAPK signaling pathway - fly [PATH:ko04013]	4
Ko00310	Cell cycle - yeast [PATH:ko04111]	4
Ko00970	Thermogenesis [PATH:ko04714]	4
Ko04142	Epstein-Barr virus infection [PATH:ko05169]	4
Ko03013	Platinum drug resistance [PATH:ko01524]	4
Ko00564	Axon guidance [PATH:ko04360]	4
Ko00333	Prodigiosin biosyntheses [PATH:ko00333]	4
Ko04110	Endocytosis [PATH:ko04144]	4
Ko04726	Cushing's syndrome [PATH:ko04934]	4
Ko04137	Cushing's syndrome [PATH:ko04934]	4
Ko04215	Pathways in cancer [PATH:ko05200]	4
Ko00460	Taurine and hypotaurine metabolism [PATH:ko00430]	4
Ko04728	Morphine addiction [PATH:ko05032]	4
Ko00270	Autophagy - other eukaryotes [PATH:ko04136]	4
Ko04390	Tight junction [PATH:ko04530]	4
Ko00230	Nucleotide excision repair [PATH:ko03420]	4
Ko00350	Glycolysis / Gluconeogenesis [PATH:ko00010]	4
Ko00626	Naphthalene degradation [PATH:ko00626]	4
Ko05200	Melanoma [PATH:ko05218]	4
Ko04144	TGF-beta signaling pathway [PATH:ko04350]	4
Ko00970	Selenocompound metabolism [PATH:ko00450]	4
Ko03450	Non-homologous end-joining [PATH:ko03450]	4
Ko04976	RNA transport [PATH:ko03013]	4
Ko04666	Glutamatergic synapse [PATH:ko04724]	4
Ko04010	Chronic myeloid leukemia [PATH:ko05220]	4
Ko03040	Chemical carcinogenesis [PATH:ko05204]	4
Ko04341	Hippo signaling pathway [PATH:ko04390]	4
Ko04146	Osteoclast differentiation [PATH:ko04380]	4
Ko05202	Choline metabolism in cancer [PATH:ko05231]	4
Ko04217	HTLV-I infection [PATH:ko05166]	4
Ko04137	Proteoglycans in cancer [PATH:ko05205]	4
Ko04919	Platelet activation [PATH:ko04611]	4
Ko04611	Cholinergic synapse [PATH:ko04725]	4
Ko04115	Hippo signaling pathway -fly [PATH:ko04391]	4
Ko02010	Amino sugar and nucleotide sugar metabolism [PATH:ko00520]	3
Ko00020	Apelin signaling pathway [PATH:ko04371]	3
Ko05418	NOD-like receptor signaling pathway [PATH:ko04621]	3
Ko04072	Fc gamma R-mediated phagocytosis [PATH:ko04666]	3
Ko05144	Fluid shear stress and atherosclerosis [PATH:ko05418]	3
Ko00982	Hippo signaling pathway [PATH:ko04390]	3
Ko04714	Platelet activation [PATH:ko04611]	3
Ko00330	Glutathione metabolism [PATH:ko00480]	3
Ko03008	Pertussis [PATH:ko05133]	3
Ko00500	Purine metabolism [PATH:ko00230]	3
Ko05164	mRNA surveillance pathway [PATH:ko03015]	3
Ko04371	cGMP - PKG signaling pathway [PATH:ko04022]	3
Ko04934	Th17 cell differentiation [PATH:ko04659]	3
Ko05134	Chagas disease (American trypanosomiasis) [PATH:ko05142]	3
Ko04216	HIF-1 signaling pathway [PATH:ko04066]	3
Ko03018	Antifolate resistance [PATH:ko01523]	3
Ko04068	Hepatitis B [PATH:ko05161]	3
Ko04020	Inositol phosphate metabolism [PATH:ko00562]	3
Ko04611	Aldosterone synthesis and secretion [PATH:ko04925]	3
Ko04013	Cell cycle [PATH:ko04110]	3
Ko05414	Hypertrophic cardiomyopathy (HCM) [PATH:ko05410]	3
Ko03008	Peroxisome [PATH:ko04146]	3
Ko03008	Pathways in cancer [PATH:ko05200]	3
Ko04726	Alzheimer's disease [PATH:ko05010]	3
Ko00310	Neurotrophin signaling pathway [PATH:ko04722]	3
Ko05203	Apelin signaling pathway [PATH:ko04371]	3
Ko00440	Glycerophospholipid metabolism [PATH:ko00564]	3
Ko04210	Lysosome [PATH:ko04142]	3
Ko03040	AMPK signaling pathway [PATH:ko04152]	3
Ko04975	Cholesterol metabolism [PATH:ko04979]	3
Ko04013	Renin secretion [PATH:ko04924]	3
Ko04976	Protein digestion and absorption [PATH:ko04974]	3
Ko05203	Prostate cancer [PATH:ko05215]	3
Ko04657	AMPK signaling pathway [PATH:ko04152]	3
Ko04138	SNARE interactions in vesicular transport [PATH:ko04130]	3
Ko00900	Pertussis [PATH:ko05133]	3
Ko05211	Axon guidance [PATH:ko04360]	3
Ko05202	Breast cancer [PATH:ko05224]	3
Ko05221	Transcriptional misregulation in cancers [PATH:ko05202]	3
Ko00020	Carbon fixation pathways in prokaryotes [PATH:ko00720]	3
Ko03015	Dopaminergic synapse [PATH:ko04728]	3
Ko05231	Platelet activation [PATH:ko04611]	3
Ko00601	Mitophagy - animal [PATH:ko04137]	3
Ko00030	Choline metabolism in cancer [PATH:ko05231]	3
Ko00051	HIF-1 signaling pathway [PATH:ko04066]	3
Ko04270	Herpes simplex infection [PATH:ko05168]	3
Ko04150	C-type lectin receptor signaling pathway [PATH:ko04625]	3
Ko00430	Cyanoamino acid metabolism [PATH:ko00460]	3
Ko04520	Regulation of actin cytoskeleton [PATH:ko04810]	3
Ko04927	Viral carcinogenesis [PATH:ko05203]	3
Ko00010	Fructose and mannose metabolism [PATH:ko00051]	3
Ko00280	Synthesis and degradation of ketone bodies [PATH:ko00072]	3
Ko03018	Pathways in cancer [PATH:ko05200]	3
Ko00534	Apelin signaling pathway [PATH:ko04371]	3
Ko04020	cGMP - PKG signaling pathway [PATH:ko04022]	3
Ko00900	Pathways in cancer [PATH:ko05200]	3
Ko05203	Cytokine-cytokine receptor interaction [PATH:ko04060]	3
Ko00565	Lysine degradation [PATH:ko00310]	3
Ko04722	Glyoxylate and dicarboxylate metabolism [PATH:ko00630]	3
Ko03010	HIF-1 signaling pathway [PATH:ko04066]	3
Ko05206	Ribosome biogenesis in eukaryotes [PATH:ko03008]	3
Ko05120	Cell adhesion molecules (CAMs) [PATH:ko04514]	3
Ko00261	Monobactam biosynthesis [PATH:ko00261]	3
Ko04914	FoxO signaling pathway [PATH:ko04068]	3
Ko04918	Valine, leucine and isoleucine degradation [PATH:ko00280]	3
Ko04270	Oxytocin signaling pathway [PATH:ko04921]	3
Ko00770	Pantothenate and CoA biosynthesis [PATH:ko00770]	3
Ko00790	Antifolate resistance [PATH:ko01523]	3
Ko03015	RNA degradation [PATH:ko03018]	3
Ko03018	Ribosome biogenesis in eukaryotes [PATH:ko03008]	3
Ko00010	Central carbon metabolism in cancer [PATH:ko05230]	3
Ko04064	HIF-1 signaling pathway [PATH:ko04066]	3
Ko00061	Prodigiosin biosyntheses [PATH:ko00333]	3
Ko03420	Ubiquitin mediated proteolysis [PATH:ko04120]	3
Ko04514	Lysosome [PATH:ko04142]	3
Ko03450	Choline metabolism in cancer [PATH:ko05231]	3
Ko05202	HIF-1 signaling pathway [PATH:ko04066]	3
Ko00510	Pathways in cancer [PATH:ko05200]	3
Ko05211	ErbB signaling pathway [PATH:ko04012]	3
Ko04120	Cell adhesion molecules (CAMs) [PATH:ko04514]	3
Ko04550	Fluid shear stress and atherosclerosis [PATH:ko05418]	3
Ko04142	Renin-angiotensin system [PATH:ko04614]	3
Ko05016	Herpes simplex infection [PATH:ko05168]	3
Ko03460	Cholinergic synapse [PATH:ko04725]	3
Ko00564	Cholinergic synapse [PATH:ko04725]	3
Ko00710	Pyruvate metabolism [PATH:ko00620]	3
Ko03010	Longevity regulating pathway - mammal [PATH:ko04211]	3
Ko00909	Steroid biosynthesis [PATH:ko00100]	3
Ko00380	Fatty acid degradation [PATH:ko00071]	3
Ko04115	Nicotinate and nicotinamide metabolism [PATH:ko00760]	3
Ko04216	p53 signaling pathway [PATH:ko04115]	3
Ko04212	Glucagon signaling pathway [PATH:ko04922]	3
Ko04360	MAPK signaling pathway [PATH:ko04010]	3
Ko05016	Pathways in cancer [PATH:ko05200]	3
Ko00920	Purine metabolism [PATH:ko00230]	3
Ko00230	Glycolysis / Gluconeogenesis [PATH:ko00010]	3
Ko04141	Apoptosis - fly [PATH:ko04214]	3
Ko05132	Osteoclast differentiation [PATH:ko04380]	3
Ko05162	Influenza A [PATH:ko05164]	3
Ko05202	Cortisol synthesis and secretion [PATH:ko04927]	3
Ko05205	Regulation of actin cytoskeleton [PATH:ko04810]	3
Ko05322	Spliceosome [PATH:ko03040]	3
Ko04330	Protein processing in endoplasmic reticulum [PATH:ko04141]	3
Ko04139	Hippo signaling pathway [PATH:ko04390]	3
Ko04932	AMPK signaling pathway [PATH:ko04152]	3
Ko04217	Mineral absorption [PATH:ko04978]	3
Ko04510	HIF-1 signaling pathway [PATH:ko04066]	3
Ko05131	Bacterial invasion of epithelial cells [PATH:ko05100]	3
Ko05145	Endocrine resistance [PATH:ko01522]	3
Ko05200	mTOR signaling pathway [PATH:ko04150]	3
Ko04925	Adrenergic signaling in cardiomyocytes [PATH:ko04261]	3
Ko03050	Antigen processing and presentation [PATH:ko04612]	3
Ko03010	Starch and sucrose metabolism [PATH:ko00500]	3
Ko04624	Apoptosis - fly [PATH:ko04214]	3
Ko04068	Ubiquitin mediated proteolysis [PATH:ko04120]	3
Ko04662	Hepatitis C [PATH:ko05160]	3
Ko04120	Fat digestion and absorption [PATH:ko04975]	3
Ko05100	Oocyte meiosis [PATH:ko04114]	3
Ko03010	Gap junction [PATH:ko04540]	3
Ko03010	Epstein-Barr virus infection [PATH:ko05169]	3
Ko04013	Cell adhesion molecules (CAMs) [PATH:ko04514]	3
Ko03440	Salivary secretion [PATH:ko04970]	3
Ko04217	Apoptosis - multiple species [PATH:ko04215]	3
Ko04970	Toxoplasmosis [PATH:ko05145]	3
Ko04727	Purine metabolism [PATH:ko00230]	3
Ko04146	RNA transport [PATH:ko03013]	3
Ko05202	Herpes simplex infection [PATH:ko05168]	3
Ko04138	Tight junction [PATH:ko04530]	3
Ko03013	Regulation of actin cytoskeleton [PATH:ko04810]	3
Ko04141	Chemokine signaling pathway [PATH:ko04062]	3
Ko01051	Biosynthesis of ansamycins [PATH:ko01051]	3
Ko04140	Endocytosis [PATH:ko04144]	3
Ko05016	Apelin signaling pathway [PATH:ko04371]	3
Ko04138	mRNA surveillance pathway [PATH:ko03015]	3
Ko04141	Epstein-Barr virus infection [PATH:ko05169]	3
Ko04218	Lysine degradation [PATH:ko00310]	3
Ko00514	Alanine, aspartate and glutamate metabolism [PATH:ko00250]	3
Ko00310	Choline metabolism in cancer [PATH:ko05231]	3
Ko04136	Longevity regulating pathway - worm [PATH:ko04212]	3
Ko04931	Chemokine signaling pathway [PATH:ko04062]	3
Ko03013	Influenza A [PATH:ko05164]	3
Ko04144	HTLV-I infection [PATH:ko05166]	3
Ko04140	RNA degradation [PATH:ko03018]	3
Ko03013	Cushing's syndrome [PATH:ko04934]	3
Ko04068	Inositol phosphate metabolism [PATH:ko00562]	3
Ko04727	Neuroactive ligand-receptor interaction [PATH:ko04080]	3
Ko03010	Phagosome [PATH:ko04145]	3
Ko00970	Fatty acid biosynthesis [PATH:ko00061]	3
Ko00512	Spliceosome [PATH:ko03040]	3
Ko04380	HTLV-I infection [PATH:ko05166]	3
Ko05322	Chemical carcinogenesis [PATH:ko05204]	3
Ko03460	HTLV-I infection [PATH:ko05166]	3
Ko05340	Antigen processing and presentation [PATH:ko04612]	3
Ko04070	Longevity regulating pathway - worm [PATH:ko04212]	3
Ko00620	Citrate cycle (TCA cycle) [PATH:ko00020]	3
Ko04141	Pathways in cancer [PATH:ko05200]	3
Ko03410	Purine metabolism [PATH:ko00230]	3
Ko03013	Thermogenesis [PATH:ko04714]	3
Ko05202	Cell cycle - yeast [PATH:ko04111]	3
Ko04144	Autophagy - yeast [PATH:ko04138]	3
Ko04621	Cell cycle - yeast [PATH:ko04111]	3
Ko04714	beta-Alanine metabolism [PATH:ko00410]	3
Ko00100	Cholesterol metabolism [PATH:ko04979]	3
Ko04152	Oxytocin signaling pathway [PATH:ko04921]	3
Ko05210	Platinum drug resistance [PATH:ko01524]	3
Ko04213	RNA transport [PATH:ko03013]	3
Ko05203	Basal transcription factors [PATH:ko03022]	3
Ko00982	Salmonella infection [PATH:ko05132]	3
Ko05200	Proteoglycans in cancer [PATH:ko05205]	3
Ko00260	Cysteine and methionine metabolism [PATH:ko00270]	3
Ko05202	Lysine degradation [PATH:ko00310]	3
Ko03040	Herpes simplex infection [PATH:ko05168]	3
Ko00240	Platelet activation [PATH:ko04611]	3
Ko01523	Endocytosis [PATH:ko04144]	3
Ko04530	Gap junction [PATH:ko04540]	3
Ko05203	Carbon fixation pathways in prokaryotes [PATH:ko00720]	3
Ko00280	Fatty acid degradation [PATH:ko00071]	3
Ko04142	Cholesterol metabolism [PATH:ko04979]	3
Ko04610	Hematopoietic cell lineage [PATH:ko04640]	3
Ko04080	Glycine, serine and threonine metabolism [PATH:ko00260]	3
Ko04217	C-type lectin receptor signaling pathway [PATH:ko04625]	3
Ko04020	AGE-RAGE signaling pathway in diabetic complications [PATH:ko04933]	3
Ko04142	Thermogenesis [PATH:ko04714]	3
Ko05134	Vibrio cholerae infection [PATH:ko05110]	3
Ko00970	Vasopressin-regulated water reabsorption [PATH:ko04962]	3
Ko04141	Legionellosis [PATH:ko05134]	3
Ko05166	Thermogenesis [PATH:ko04714]	3
Ko05205	Ribosome biogenesis in eukaryotes [PATH:ko03008]	3
Ko05203	Transcriptional misregulation in cancers [PATH:ko05202]	3
Ko00330	Amoebiasis [PATH:ko05146]	3
Ko00970	Methane metabolism [PATH:ko00680]	3
Ko05206	Regulation of actin cytoskeleton [PATH:ko04810]	3
Ko05332	Cell adhesion molecules (CAMs) [PATH:ko04514]	3
Ko05203	Regulation of actin cytoskeleton [PATH:ko04810]	3
Ko05212	Pathways in cancer [PATH:ko05200]	3
Ko00440	Ether lipid metabolism [PATH:ko00565]	3
Ko04120	Cell cycle - yeast [PATH:ko04111]	3
Ko04144	Hippo signaling pathway [PATH:ko04390]	3
Ko05203	Ubiquitin mediated proteolysis [PATH:ko04120]	3
Ko00330	Kaposi's sarcoma-associated herpesvirus infection [PATH:ko05167]	3
Ko00970	Oocyte meiosis [PATH:ko04114]	3
Ko05200	Ubiquitin mediated proteolysis [PATH:ko04120]	3
Ko00562	Glycolysis / Gluconeogenesis [PATH:ko00010]	3
Ko04068	Glycolysis / Gluconeogenesis [PATH:ko00010]	3
Ko05202	Hepatocellular carcinoma [PATH:ko05225]	3
Ko00230	Pentose phosphate pathway [PATH:ko00030]	3
Ko04138	Apelin signaling pathway [PATH:ko04371]	3
Ko04142	SNARE interactions in vesicular transport [PATH:ko04130]	3
Ko03320	Cholesterol metabolism [PATH:ko04979]	3
Ko04710	Staphylococcus aureus infection [PATH:ko05150]	3
Ko03010	Purine metabolism [PATH:ko00230]	3
Ko04919	RNA transport [PATH:ko03013]	3
Ko04014	Amoebiasis [PATH:ko05146]	3
Ko04728	Serotonergic synapse [PATH:ko04726]	3
Ko04217	Epstein-Barr virus infection [PATH:ko05169]	3
Ko00230	RNA polymerase [PATH:ko03020]	3
Ko04974	Hypertrophic cardiomyopathy (HCM) [PATH:ko05410]	3
Ko05202	Cushing's syndrome [PATH:ko04934]	3
Ko05202	MAPK signaling pathway [PATH:ko04010]	3
Ko04210	Pertussis [PATH:ko05133]	3
Ko00920	Sulfur metabolism [PATH:ko00920]	3
Ko04330	Cholinergic synapse [PATH:ko04725]	3
Ko03050	Thermogenesis [PATH:ko04714]	3
Ko04721	Endocrine and other factor-regulated calcium reabsorption [PATH:ko04961]	3
Ko04915	Breast cancer [PATH:ko05224]	3
Ko03018	Thermogenesis [PATH:ko04714]	3
Ko04217	Antigen processing and presentation [PATH:ko04612]	3
Ko04932	Osteoclast differentiation [PATH:ko04380]	3
Ko04974	Taste transduction [PATH:ko04742]	3
Ko00860	Aminoacyl-tRNA biosynthesis [PATH:ko00970]	3
Ko03008	Cell cycle - yeast [PATH:ko04111]	3
Ko04110	TGF-beta signaling pathway [PATH:ko04350]	3
Ko05418	RNA transport [PATH:ko03013]	3
Ko04112	Chemokine signaling pathway [PATH:ko04062]	3
Ko04013	Ras signaling pathway [PATH:ko04014]	3
Ko04141	Morphine addiction [PATH:ko05032]	3
Ko00620	Aflatoxin biosynthesis [PATH:ko00254]	3
Ko04520	Insulin resistance [PATH:ko04931]	3
Ko05211	Prostate cancer [PATH:ko05215]	3
Ko04926	Chemokine signaling pathway [PATH:ko04062]	3
Ko00260	Pyruvate metabolism [PATH:ko00620]	3
Ko04068	Oocyte meiosis [PATH:ko04114]	3
Ko05130	T cell receptor signaling pathway [PATH:ko04660]	3
Ko00710	Biosynthesis of ansamycins [PATH:ko01051]	3
Ko04215	Apoptosis - fly [PATH:ko04214]	3
Ko04974	Thyroid hormone signaling pathway [PATH:ko04919]	3
Ko03040	Peroxisome [PATH:ko04146]	3
Ko04360	Chemokine signaling pathway [PATH:ko04062]	3
Ko05203	Neurotrophin signaling pathway [PATH:ko04722]	3
Ko00970	Hedgehog signaling pathway [PATH:ko04340]	3
Ko04120	Platelet activation [PATH:ko04611]	3
Ko00120	Peroxisome [PATH:ko04146]	3
Ko04141	Lysine degradation [PATH:ko00310]	3
Ko05100	Pathways in cancer [PATH:ko05200]	3
Ko04020	Pancreatic secretion [PATH:ko04972]	3
Ko05131	Salmonella infection [PATH:ko05132]	3
Ko05142	Antigen processing and presentation [PATH:ko04612]	2
Ko04141	Pyrimidine metabolism [PATH:ko00240]	2
Ko00910	Hippo signaling pathway [PATH:ko04390]	2
Ko05203	Platelet activation [PATH:ko04611]	2
Ko04142	Morphine addiction [PATH:ko05032]	2
Ko03010	GnRH signaling pathway [PATH:ko04912]	2
Ko00970	C-type lectin receptor signaling pathway [PATH:ko04625]	2
Ko03015	Autophagy - animal [PATH:ko04140]	2
Ko04625	B cell receptor signaling pathway [PATH:ko04662]	2
Ko04977	Pathways in cancer [PATH:ko05200]	2
Ko04723	GABAergic synapse [PATH:ko04727]	2
Ko04918	Glutathione metabolism [PATH:ko00480]	2
Ko03010	Glycolysis / Gluconeogenesis [PATH:ko00010]	2
Ko00510	Renin secretion [PATH:ko04924]	2
Ko04934	Influenza A [PATH:ko05164]	2
Ko04922	Proteoglycans in cancer [PATH:ko05205]	2
Ko00710	Cysteine and methionine metabolism [PATH:ko00270]	2
Ko00280	Valine, leucine and isoleucine biosynthesis [PATH:ko00290]	2
Ko00512	Arginine biosynthesis [PATH:ko00220]	2
Ko01521	Dopaminergic synapse [PATH:ko04728]	2
Ko05412	Apoptosis [PATH:ko04210]	2
Ko05131	Neurotrophin signaling pathway [PATH:ko04722]	2
Ko05164	Antigen processing and presentation [PATH:ko04612]	2
Ko03008	Legionellosis [PATH:ko05134]	2
Ko03010	Circadian entrainment [PATH:ko04713]	2
Ko05134	RNA transport [PATH:ko03013]	2
Ko04668	C-type lectin receptor signaling pathway [PATH:ko04625]	2
Ko00770	Glycerophospholipid metabolism [PATH:ko00564]	2
Ko05203	Pancreatic cancer [PATH:ko05212]	2
Ko04810	SNARE interactions in vesicular transport [PATH:ko04130]	2
Ko04660	MAPK signaling pathway [PATH:ko04010]	2
Ko04714	Ribosome [PATH:ko03010]	2
Ko04722	Pathways in cancer [PATH:ko05200]	2
Ko04810	Pertussis [PATH:ko05133]	2
Ko00260	Phenylalanine metabolism [PATH:ko00360]	2
Ko04914	Viral carcinogenesis [PATH:ko05203]	2
Ko04514	AGE-RAGE signaling pathway in diabetic complications [PATH:ko04933]	2
Ko03460	Mismatch repair [PATH:ko03430]	2
Ko03460	Biosynthesis of vancomycin group antibiotics [PATH:ko01055]	2
Ko05020	Complement and coagulation cascades [PATH:ko04610]	2
Ko04142	Axon guidance [PATH:ko04360]	2
Ko04010	beta-Alanine metabolism [PATH:ko00410]	2
Ko04141	HTLV-I infection [PATH:ko05166]	2
Ko04722	Thermogenesis [PATH:ko04714]	2
Ko04725	Choline metabolism in cancer [PATH:ko05231]	2
Ko04727	Notch signaling pathway [PATH:ko04330]	2
Ko00980	MAPK signaling pathway [PATH:ko04010]	2
Ko04140	MAPK signaling pathway [PATH:ko04010]	2
Ko04514	Purine metabolism [PATH:ko00230]	2
Ko03060	Phagosome [PATH:ko04145]	2
Ko04010	TNF signaling pathway [PATH:ko04668]	2
Ko04144	Chemokine signaling pathway [PATH:ko04062]	2
Ko00740	Kaposi's sarcoma-associated herpesvirus infection [PATH:ko05167]	2
Ko00270	Sphingolipid signaling pathway [PATH:ko04071]	2
Ko00250	Transcriptional misregulation in cancers [PATH:ko05202]	2
Ko04391	Chemokine signaling pathway [PATH:ko04062]	2
Ko04141	Fat digestion and absorption [PATH:ko04975]	2
Ko04979	Platinum drug resistance [PATH:ko01524]	2
Ko03410	Hippo signaling pathway [PATH:ko04390]	2
Ko05014	Transcriptional misregulation in cancers [PATH:ko05202]	2
Ko04150	Insulin secretion [PATH:ko04911]	2
Ko04014	ABC transporters [PATH:ko02010]	2
Ko04612	Tight junction [PATH:ko04530]	2
Ko00910	Proximal tubule bicarbonate reclamation [PATH:ko04964]	2
Ko04974	Pancreatic secretion [PATH:ko04972]	2
Ko03040	Parkinson's disease [PATH:ko05012]	2
Ko03015	Homologous recombination [PATH:ko03440]	2
Ko04013	Cysteine and methionine metabolism [PATH:ko00270]	2
Ko04810	RNA transport [PATH:ko03013]	2
Ko03410	Pyrimidine metabolism [PATH:ko00240]	2
Ko03030	Nucleotide excision repair [PATH:ko03420]	2
Ko04310	Pentose phosphate pathway [PATH:ko00030]	2
Ko00640	Citrate cycle (TCA cycle) [PATH:ko00020]	2
Ko04270	NF-kappa B signaling pathway [PATH:ko04064]	2
Ko04727	Proximal tubule bicarbonate reclamation [PATH:ko04964]	2
Ko04142	Steroid biosynthesis [PATH:ko00100]	2
Ko03010	Notch signaling pathway [PATH:ko04330]	2
Ko04340	Human papillomavirus infection [PATH:ko05165]	2
Ko00330	Amino sugar and nucleotide sugar metabolism [PATH:ko00520]	2
Ko04010	Osteoclast differentiation [PATH:ko04380]	2
Ko04080	SNARE interactions in vesicular transport [PATH:ko04130]	2
Ko03018	Protein processing in endoplasmic reticulum [PATH:ko04141]	2
Ko04640	Non-homologous end-joining [PATH:ko03450]	2
Ko00780	Cell cycle [PATH:ko04110]	2
Ko04611	ECM-receptor interaction [PATH:ko04512]	2
Ko04144	Biotin metabolism [PATH:ko00780]	2
Ko04610	Renin secretion [PATH:ko04924]	2
Ko04141	Folate biosynthesis [PATH:ko00790]	2
Ko00564	Salmonella infection [PATH:ko05132]	2
Ko04391	Oocyte meiosis [PATH:ko04114]	2
Ko04020	Inflammatory mediator regulation of TRP channels [PATH:ko04750]	2
Ko00770	Valine, leucine and isoleucine biosynthesis [PATH:ko00290]	2
Ko04960	Inositol phosphate metabolism [PATH:ko00562]	2
Ko00564	TNF signaling pathway [PATH:ko04668]	2
Ko00970	Non-alcoholic fatty liver disease (NAFLD) [PATH:ko04932]	2
Ko05010	Adherens junction [PATH:ko04520]	2
Ko03010	cGMP - PKG signaling pathway [PATH:ko04022]	2
Ko04216	Toxoplasmosis [PATH:ko05145]	2
Ko00040	Glycerolipid metabolism [PATH:ko00561]	2
Ko03040	Osteoclast differentiation [PATH:ko04380]	2
Ko04927	Cushing's syndrome [PATH:ko04934]	2
Ko00330	Apelin signaling pathway [PATH:ko04371]	2
Ko00604	Glycosaminoglycan biosynthesis - keratan sulfate [PATH:ko00533]	2
Ko04550	Cytokine-cytokine receptor interaction [PATH:ko04060]	2
Ko03060	Rap1 signaling pathway [PATH:ko04015]	2
Ko03040	Retinol metabolism [PATH:ko00830]	2
Ko00340	Ubiquitin mediated proteolysis [PATH:ko04120]	2
Ko00230	Lysosome [PATH:ko04142]	2
Ko04141	TNF signaling pathway [PATH:ko04668]	2
Ko04130	Legionellosis [PATH:ko05134]	2
Ko04340	Pentose phosphate pathway [PATH:ko00030]	2
Ko00903	Tryptophan metabolism [PATH:ko00380]	2
Ko00380	Selenocompound metabolism [PATH:ko00450]	2
Ko00220	Ubiquitin mediated proteolysis [PATH:ko04120]	2
Ko04510	Fluid shear stress and atherosclerosis [PATH:ko05418]	2
Ko03320	Regulation of lipolysis in adipocyte [PATH:ko04923]	2
Ko00500	Apoptosis - multiple species [PATH:ko04215]	2
Ko00760	Renin secretion [PATH:ko04924]	2
Ko04114	Tight junction [PATH:ko04530]	2
Ko00310	Osteoclast differentiation [PATH:ko04380]	2
Ko00310	Synaptic vesicle cycle [PATH:ko04721]	2
Ko04931	Thyroid hormone signaling pathway [PATH:ko04919]	2
Ko05168	Hepatocellular carcinoma [PATH:ko05225]	2
Ko04011	Two-component system [PATH:ko02020]	2
Ko04918	Epstein-Barr virus infection [PATH:ko05169]	2
Ko05200	Breast cancer [PATH:ko05224]	2
Ko04919	Alcoholism [PATH:ko05034]	2
Ko00230	SNARE interactions in vesicular transport [PATH:ko04130]	2
Ko04630	Purine metabolism [PATH:ko00230]	2
Ko04940	Alanine, aspartate and glutamate metabolism [PATH:ko00250]	2
Ko04392	Renal cell carcinoma [PATH:ko05211]	2
Ko04550	Oocyte meiosis [PATH:ko04114]	2
Ko00600	Ether lipid metabolism [PATH:ko00565]	2
Ko04146	Pathways in cancer [PATH:ko05200]	2
Ko05202	Osteoclast differentiation [PATH:ko04380]	2
Ko04144	RNA transport [PATH:ko03013]	2
Ko05168	Ubiquitin mediated proteolysis [PATH:ko04120]	2
Ko04139	Mitophagy - animal [PATH:ko04137]	2
Ko04520	Proteoglycans in cancer [PATH:ko05205]	2
Ko05160	Aldosterone synthesis and secretion [PATH:ko04925]	2
Ko03010	Regulation of actin cytoskeleton [PATH:ko04810]	2
Ko03013	Rap1 signaling pathway [PATH:ko04015]	2
Ko00660	C5-Branched dibasic acid metabolism [PATH:ko00660]	2
Ko03440	Pathways in cancer [PATH:ko05200]	2
Ko05168	C-type lectin receptor signaling pathway [PATH:ko04625]	2
Ko00260	Valine, leucine and isoleucine biosynthesis [PATH:ko00290]	2
Ko04217	Lysosome [PATH:ko04142]	2
Ko05412	Cushing's syndrome [PATH:ko04934]	2
Ko04146	Morphine addiction [PATH:ko05032]	2
Ko04611	SNARE interactions in vesicular transport [PATH:ko04130]	2
Ko04137	Glyoxylate and dicarboxylate metabolism [PATH:ko00630]	2
Ko03010	Autophagy - animal [PATH:ko04140]	2
Ko04015	Longevity regulating pathway - worm [PATH:ko04212]	2
Ko04120	Epstein-Barr virus infection [PATH:ko05169]	2
Ko04714	Pyruvate metabolism [PATH:ko00620]	2
Ko04520	Focal adhesion [PATH:ko04510]	2
Ko04360	RNA transport [PATH:ko03013]	2
Ko04974	Synaptic vesicle cycle [PATH:ko04721]	2
Ko00051	Folate biosynthesis [PATH:ko00790]	2
Ko00051	Pentose and glucuronate interconversions [PATH:ko00040]	2
Ko04976	MicroRNAs in cancer [PATH:ko05206]	2
Ko04360	MicroRNAs in cancer [PATH:ko05206]	2
Ko05202	MicroRNAs in cancer [PATH:ko05206]	2
Ko00970	Synaptic vesicle cycle [PATH:ko04721]	2
Ko04726	Longevity regulating pathway - worm [PATH:ko04212]	2
Ko03008	Mismatch repair [PATH:ko03430]	2
Ko00071	Fatty acid elongation [PATH:ko00062]	2
Ko03010	RNA transport [PATH:ko03013]	2
Ko00130	Ubiquinone and other terpenoid-quinone biosynthesis [PATH:ko00130]	2
Ko04064	RIG-I-like receptor signaling pathway [PATH:ko04622]	2
Ko05016	Endocytosis [PATH:ko04144]	2
Ko05164	FoxO signaling pathway [PATH:ko04068]	2
Ko04730	Neuroactive ligand-receptor interaction [PATH:ko04080]	2
Ko04142	Protein processing in endoplasmic reticulum [PATH:ko04141]	2
Ko04610	Staphylococcus aureus infection [PATH:ko05150]	2
Ko04624	Glycosaminoglycan degradation [PATH:ko00531]	2
Ko05166	Carbon fixation pathways in prokaryotes [PATH:ko00720]	2
Ko03008	Morphine addiction [PATH:ko05032]	2
Ko04145	Homologous recombination [PATH:ko03440]	2
Ko03420	Calcium signaling pathway [PATH:ko04020]	2
Ko04214	Neuroactive ligand-receptor interaction [PATH:ko04080]	2
Ko04530	Glycerophospholipid metabolism [PATH:ko00564]	2
Ko00520	Glycolysis / Gluconeogenesis [PATH:ko00010]	2
Ko04142	Carbohydrate digestion and absorption [PATH:ko04973]	2
Ko04659	T cell receptor signaling pathway [PATH:ko04660]	2
Ko04137	Osteoclast differentiation [PATH:ko04380]	2
Ko04130	Epstein-Barr virus infection [PATH:ko05169]	2
Ko04150	Homologous recombination [PATH:ko03440]	2
Ko00760	NOD-like receptor signaling pathway [PATH:ko04621]	2
Ko04080	Circadian entrainment [PATH:ko04713]	2
Ko00970	Epstein-Barr virus infection [PATH:ko05169]	2
Ko04915	Prolactin signaling pathway [PATH:ko04917]	2
Ko04020	Toxoplasmosis [PATH:ko05145]	2
Ko00513	Cytosolic DNA-sensing pathway [PATH:ko04623]	2
Ko00330	Ferroptosis [PATH:ko04216]	2
Ko00510	Rap1 signaling pathway [PATH:ko04015]	2
Ko00310	Axon guidance [PATH:ko04360]	2
Ko05202	Basal transcription factors [PATH:ko03022]	2
Ko03015	Apelin signaling pathway [PATH:ko04371]	2
Ko04977	Glycosphingolipid biosynthesis - lacto and neolacto series [PATH:ko00601]	2
Ko04144	RIG-I-like receptor signaling pathway [PATH:ko04622]	2
Ko04520	Transcriptional misregulation in cancers [PATH:ko05202]	2
Ko03018	Influenza A [PATH:ko05164]	2
Ko00460	Alanine, aspartate and glutamate metabolism [PATH:ko00250]	2
Ko04360	Inflammatiory bowel disease (IBD) [PATH:ko05321]	2
Ko04914	Leukocyte transendothelial migration [PATH:ko04670]	2
Ko04662	Spliceosome [PATH:ko03040]	2
Ko00520	Streptomycin biosynthesis [PATH:ko00521]	2
Ko04932	PPAR signaling pathway [PATH:ko03320]	2
Ko04080	Pathways in cancer [PATH:ko05200]	2
Ko00051	One carbon pool by folate [PATH:ko00670]	2
Ko04530	Herpes simplex infection [PATH:ko05168]	2
Ko04625	Mitophagy - animal [PATH:ko04137]	2
Ko04217	Protein processing in endoplasmic reticulum [PATH:ko04141]	2
Ko00310	Tight junction [PATH:ko04530]	2
Ko05110	FoxO signaling pathway [PATH:ko04068]	2
Ko04612	Epstein-Barr virus infection [PATH:ko05169]	2
Ko00965	Tyrosine metabolism [PATH:ko00350]	2
Ko04530	Notch signaling pathway [PATH:ko04330]	2
Ko04512	MicroRNAs in cancer [PATH:ko05206]	2
Ko05200	Signaling pathways regulating pluripotency of stem cells [PATH:ko04550]	2
Ko03015	Transcriptional misregulation in cancers [PATH:ko05202]	2
Ko04658	Styrene degradation [PATH:ko00643]	2
Ko00260	Glycolysis / Gluconeogenesis [PATH:ko00010]	2
Ko04666	Chemokine signaling pathway [PATH:ko04062]	2
Ko04212	Endocytosis [PATH:ko04144]	2
Ko04024	Neuroactive ligand-receptor interaction [PATH:ko04080]	2
Ko03420	Cell cycle [PATH:ko04110]	2
Ko05202	Spliceosome [PATH:ko03040]	2
Ko04390	Signaling pathways regulating pluripotency of stem cells [PATH:ko04550]	2
Ko04721	Autophagy - yeast [PATH:ko04138]	2
Ko04977	Antifolate resistance [PATH:ko01523]	2
Ko03440	Hypertrophic cardiomyopathy (HCM) [PATH:ko05410]	2
Ko00520	Folate biosynthesis [PATH:ko00790]	2
Ko00500	Herpes simplex infection [PATH:ko05168]	2
Ko04910	Pathogenic Escherichia coli infection [PATH:ko05130]	2
Ko04111	Chemokine signaling pathway [PATH:ko04062]	2
Ko03460	Pentose phosphate pathway [PATH:ko00030]	2
Ko04360	HTLV-I infection [PATH:ko05166]	2
Ko04722	Vasopressin-regulated water reabsorption [PATH:ko04962]	2
Ko00561	Fat digestion and absorption [PATH:ko04975]	2
Ko04962	Axon guidance [PATH:ko04360]	2
Ko04530	Non-alcoholic fatty liver disease (NAFLD) [PATH:ko04932]	2
Ko03040	Transcriptional misregulation in cancers [PATH:ko05202]	2
Ko04210	Hippo signaling pathway [PATH:ko04390]	2
Ko00020	Valine, leucine and isoleucine degradation [PATH:ko00280]	2
Ko00532	Pathways in cancer [PATH:ko05200]	2
Ko03018	Fanconi anemia pathway [PATH:ko03460]	2
Ko05200	Cell cycle - yeast [PATH:ko04111]	2
Ko00310	Phosphatidylinositol signaling system [PATH:ko04070]	2
Ko03010	Pentose phosphate pathway [PATH:ko00030]	2
Ko04144	Alzheimer's disease [PATH:ko05010]	2
Ko00260	Renin secretion [PATH:ko04924]	2
Ko03018	Purine metabolism [PATH:ko00230]	2
Ko03040	One carbon pool by folate [PATH:ko00670]	2
Ko04068	Primary immunodeficiency [PATH:ko05340]	2
Ko00900	Peroxisome [PATH:ko04146]	2
Ko05120	NOD-like receptor signaling pathway [PATH:ko04621]	2
Ko00970	One carbon pool by folate [PATH:ko00670]	2
Ko04722	Proteoglycans in cancer [PATH:ko05205]	2
Ko04310	C-type lectin receptor signaling pathway [PATH:ko04625]	2
Ko04144	MAPK signaling pathway [PATH:ko04010]	2
Ko04120	Insulin signaling pathway [PATH:ko04910]	2
Ko04360	Glycosphingolipid biosynthesis - lacto and neolacto series [PATH:ko00601]	2
Ko04010	MicroRNAs in cancer [PATH:ko05206]	2
Ko04976	cAMP signaling pathway [PATH:ko04024]	2
Ko04621	Platelet activation [PATH:ko04611]	2
Ko00510	Homologous recombination [PATH:ko03440]	2
Ko04960	Viral carcinogenesis [PATH:ko05203]	2
Ko04510	PPAR signaling pathway [PATH:ko03320]	2
Ko00532	Vasopressin-regulated water reabsorption [PATH:ko04962]	2
Ko04216	C-type lectin receptor signaling pathway [PATH:ko04625]	2
Ko04144	Hepatitis C [PATH:ko05160]	2
Ko00310	Dopaminergic synapse [PATH:ko04728]	2
Ko00512	RNA transport [PATH:ko03013]	2
Ko04144	Sphingolipid signaling pathway [PATH:ko04071]	2
Ko04919	Dopaminergic synapse [PATH:ko04728]	2
Ko03018	Central carbon metabolism in cancer [PATH:ko05230]	2
Ko00785	Folate biosynthesis [PATH:ko00790]	2
Ko04146	HTLV-I infection [PATH:ko05166]	2
Ko03040	Cell cycle - yeast [PATH:ko04111]	2
Ko03008	Phospholipase D signaling pathway [PATH:ko04072]	2
Ko00232	Caffeine metabolism [PATH:ko00232]	2
Ko03040	Fluid shear stress and atherosclerosis [PATH:ko05418]	2
Ko03018	Legionellosis [PATH:ko05134]	2
Ko03013	RNA degradation [PATH:ko03018]	2
Ko00533	Transcriptional misregulation in cancers [PATH:ko05202]	2
Ko00515	Glycosphingolipid biosynthesis - lacto and neolacto series [PATH:ko00601]	2
Ko05203	Spliceosome [PATH:ko03040]	2
Ko04146	Homologous recombination [PATH:ko03440]	2
Ko04630	Endocytosis [PATH:ko04144]	2
Ko00620	C-type lectin receptor signaling pathway [PATH:ko04625]	2
Ko04130	Autophagy - animal [PATH:ko04140]	2
Ko00920	Cell cycle - yeast [PATH:ko04111]	2
Ko00514	FoxO signaling pathway [PATH:ko04068]	2
Ko00514	Other types of O-glycan biosynthesis [PATH:ko00514]	2
Ko04974	DNA replication [PATH:ko03030]	2
Ko04024	Meiosis - yeast [PATH:ko04113]	2
Ko04064	Cytokine-cytokine receptor interaction [PATH:ko04060]	2
Ko04620	Focal adhesion [PATH:ko04510]	2
Ko05164	Choline metabolism in cancer [PATH:ko05231]	2
Ko04722	Herpes simplex infection [PATH:ko05168]	2
Ko04714	Cell cycle [PATH:ko04110]	2
Ko00520	Inositol phosphate metabolism [PATH:ko00562]	2
Ko05169	Oxytocin signaling pathway [PATH:ko04921]	2
Ko00562	Endocytosis [PATH:ko04144]	2
Ko00130	Adherens junction [PATH:ko04520]	2
Ko00601	Thermogenesis [PATH:ko04714]	2
Ko00512	Mucin type O-glycan biosynthesis [PATH:ko00512]	2
Ko05160	RNA transport [PATH:ko03013]	2
Ko05202	Sphingolipid metabolism [PATH:ko00600]	2
Ko04217	Fluid shear stress and atherosclerosis [PATH:ko05418]	2
Ko00260	Cyanoamino acid metabolism [PATH:ko00460]	2
Ko04141	Leishmaniasis [PATH:ko05140]	2
Ko03320	Fatty acid biosynthesis [PATH:ko00061]	2
Ko04120	Prodigiosin biosyntheses [PATH:ko00333]	2
Ko03022	Ether lipid metabolism [PATH:ko00565]	2
Ko04130	Cytosolic DNA-sensing pathway [PATH:ko04623]	2
Ko00240	Pathways in cancer [PATH:ko05200]	2
Ko03015	MAPK signaling pathway [PATH:ko04010]	2
Ko04217	Nitrogen metabolism [PATH:ko00910]	2
Ko04612	Protein processing in endoplasmic reticulum [PATH:ko04141]	2
Ko00380	African trypanosomiasis [PATH:ko05143]	2
Ko04725	Epstein-Barr virus infection [PATH:ko05169]	2
Ko00053	Caprolactam degradation [PATH:ko00930]	2
Ko00561	Caprolactam degradation [PATH:ko00930]	2
Ko03013	Cysteine and methionine metabolism [PATH:ko00270]	2
Ko05418	Osteoclast differentiation [PATH:ko04380]	2
Ko04514	Amino sugar and nucleotide sugar metabolism [PATH:ko00520]	2
Ko04115	MicroRNAs in cancer [PATH:ko05206]	2
Ko04722	DNA replication [PATH:ko03030]	2
Ko04150	Hippo signaling pathway [PATH:ko04390]	2
Ko03440	Endocytosis [PATH:ko04144]	2
Ko04010	Amino sugar and nucleotide sugar metabolism [PATH:ko00520]	2
Ko00514	Notch signaling pathway [PATH:ko04330]	2
Ko04146	Glyoxylate and dicarboxylate metabolism [PATH:ko00630]	2
Ko05168	Platelet activation [PATH:ko04611]	2
Ko03013	Epstein-Barr virus infection [PATH:ko05169]	2
Ko04310	ECM-receptor interaction [PATH:ko04512]	2
Ko03018	Epstein-Barr virus infection [PATH:ko05169]	2
Ko04810	Taste transduction [PATH:ko04742]	2
Ko04142	MAPK signaling pathway [PATH:ko04010]	2
Ko04141	Toll-like receptor signaling pathway [PATH:ko04620]	2
Ko04146	alpha-Linolenic acid metabolism [PATH:ko00592]	2
Ko05012	Alzheimer's disease [PATH:ko05010]	2
Ko03018	Non-alcoholic fatty liver disease (NAFLD) [PATH:ko04932]	2
Ko00790	GABAergic synapse [PATH:ko04727]	2
Ko04976	Antifolate resistance [PATH:ko01523]	2
Ko00053	Amino sugar and nucleotide sugar metabolism [PATH:ko00520]	2
Ko00511	Antifolate resistance [PATH:ko01523]	2
Ko00511	Various types of N-glycan biosynthesis [PATH:ko00513]	2
Ko03040	Cellular senescence [PATH:ko04218]	2
Ko04624	Ubiquitin mediated proteolysis [PATH:ko04120]	2
Ko04514	Pentose phosphate pathway [PATH:ko00030]	2
Ko04011	Cell cycle - yeast [PATH:ko04111]	2
Ko03013	Mismatch repair [PATH:ko03430]	2
Ko05030	Amphetamine addiction [PATH:ko05031]	2
Ko04013	Prolactin signaling pathway [PATH:ko04917]	2
Ko04520	PPAR signaling pathway [PATH:ko03320]	2
Ko00330	Tryptophan metabolism [PATH:ko00380]	2
Ko03015	Herpes simplex infection [PATH:ko05168]	2
Ko03013	Osteoclast differentiation [PATH:ko04380]	2
Ko04320	Citrate cycle (TCA cycle) [PATH:ko00020]	2
Ko00561	Spliceosome [PATH:ko03040]	2
Ko04216	Pathways in cancer [PATH:ko05200]	2
Ko00910	Nitrogen metabolism [PATH:ko00910]	2
Ko00564	Phosphatidylinositol signaling system [PATH:ko04070]	2
Ko00310	Human papillomavirus infection [PATH:ko05165]	2
Ko00920	Pathways in cancer [PATH:ko05200]	2
Ko03015	Glycerophospholipid metabolism [PATH:ko00564]	2
Ko00564	Glycolysis / Gluconeogenesis [PATH:ko00010]	2
Ko04270	Pancreatic secretion [PATH:ko04972]	2
Ko03420	Protein processing in endoplasmic reticulum [PATH:ko04141]	2
Ko03010	Basal transcription factors [PATH:ko03022]	2
Ko03040	Ribosome biogenesis in eukaryotes [PATH:ko03008]	2
Ko00830	Mitophagy - animal [PATH:ko04137]	2
Ko04080	Chemokine signaling pathway [PATH:ko04062]	2
Ko03460	Insulin signaling pathway [PATH:ko04910]	2
Ko04911	Transcriptional misregulation in cancers [PATH:ko05202]	2
Ko00970	Oxytocin signaling pathway [PATH:ko04921]	2
Ko04152	Inositol phosphate metabolism [PATH:ko00562]	2
Ko00601	Epstein-Barr virus infection [PATH:ko05169]	2
Ko04142	Phagosome [PATH:ko04145]	2
Ko04910	Glycerophospholipid metabolism [PATH:ko00564]	2
Ko04142	ABC transporters [PATH:ko02010]	2
Ko03420	Platinum drug resistance [PATH:ko01524]	2
Ko00760	Protein processing in endoplasmic reticulum [PATH:ko04141]	2
Ko00510	C-type lectin receptor signaling pathway [PATH:ko04625]	2
Ko04064	cAMP signaling pathway [PATH:ko04024]	2
Ko04064	Prolactin signaling pathway [PATH:ko04917]	2
Ko00981	Insect hormone biosynthesis [PATH:ko00981]	2
Ko04214	Fatty acid degradation [PATH:ko00071]	2
Ko04722	Central carbon metabolism in cancer [PATH:ko05230]	2
Ko01522	N-Glycan biosynthesis [PATH:ko00510]	2
Ko04141	Vibrio cholerae infection [PATH:ko05110]	2
Ko03040	p53 signaling pathway [PATH:ko04115]	2
Ko05206	Cushing's syndrome [PATH:ko04934]	2
Ko04142	Antigen processing and presentation [PATH:ko04612]	2
Ko00220	Endocytosis [PATH:ko04144]	2
Ko04014	Apoptosis [PATH:ko04210]	2
Ko04720	Circadian entrainment [PATH:ko04713]	2
Ko00512	Pathways in cancer [PATH:ko05200]	2
Ko04624	Transcriptional misregulation in cancers [PATH:ko05202]	2
Ko04934	Sphingolipid metabolism [PATH:ko00600]	2
Ko05130	Phagosome [PATH:ko04145]	2
Ko00983	Herpes simplex infection [PATH:ko05168]	2
Ko04668	Osteoclast differentiation [PATH:ko04380]	2
Ko04013	Apoptosis - fly [PATH:ko04214]	2
Ko04144	Arginine biosynthesis [PATH:ko00220]	2
Ko04979	Cytosolic DNA-sensing pathway [PATH:ko04623]	2
Ko04214	Apoptosis [PATH:ko04210]	2
Ko04972	Inositol phosphate metabolism [PATH:ko00562]	2
Ko00230	Hypertrophic cardiomyopathy (HCM) [PATH:ko05410]	2
Ko03015	mTOR signaling pathway [PATH:ko04150]	2
Ko04111	Pathways in cancer [PATH:ko05200]	2
Ko03040	Purine metabolism [PATH:ko00230]	2
Ko04120	NF-kappa B signaling pathway [PATH:ko04064]	2
Ko04530	Insulin resistance [PATH:ko04931]	2
Ko04120	beta-Alanine metabolism [PATH:ko00410]	2
Ko00710	Arginine biosynthesis [PATH:ko00220]	2
Ko04112	Osteoclast differentiation [PATH:ko04380]	2
Ko03008	Synaptic vesicle cycle [PATH:ko04721]	2
Ko04934	Lysine degradation [PATH:ko00310]	2
Ko04214	Nicotine addiction [PATH:ko05033]	2
Ko04360	Mismatch repair [PATH:ko03430]	2
Ko00563	DNA replication [PATH:ko03030]	2
Ko00514	Phosphatidylinositol signaling system [PATH:ko04070]	2
Ko04510	HTLV-I infection [PATH:ko05166]	2
Ko00590	Epstein-Barr virus infection [PATH:ko05169]	2
Ko04670	beta-Alanine metabolism [PATH:ko00410]	2
Ko04714	MAPK signaling pathway [PATH:ko04010]	2
Ko04151	Proteoglycans in cancer [PATH:ko05205]	2
Ko05133	C-type lectin receptor signaling pathway [PATH:ko04625]	2
Ko04080	FoxO signaling pathway [PATH:ko04068]	2
Ko05014	Longevity regulating pathway - worm [PATH:ko04212]	2
Ko04010	Autophagy - yeast [PATH:ko04138]	2
Ko03015	Adherens junction [PATH:ko04520]	2
Ko04142	Cell cycle - yeast [PATH:ko04111]	2
Ko04010	Rap1 signaling pathway [PATH:ko04015]	2
Ko04360	Toxoplasmosis [PATH:ko05145]	2
Ko04144	Herpes simplex infection [PATH:ko05168]	2
Ko05131	Regulation of actin cytoskeleton [PATH:ko04810]	2
Ko04340	MAPK signaling pathway [PATH:ko04010]	2
Ko00740	Riboflavin metabolism [PATH:ko00740]	2
Ko04218	Prostate cancer [PATH:ko05215]	2
Ko03030	TNF signaling pathway [PATH:ko04668]	2
Ko04977	Vitamin digestion and absorption [PATH:ko04977]	2
Ko03420	Cysteine and methionine metabolism [PATH:ko00270]	2
Ko00380	Cationic antimicrobial peptide (CAMP) resistance [PATH:ko01503]	2
Ko05202	Glutathione metabolism [PATH:ko00480]	2
Ko04130	Pyrimidine metabolism [PATH:ko00240]	2
Ko04721	Serotonergic synapse [PATH:ko04726]	2
Ko05205	Focal adhesion [PATH:ko04510]	2
Ko03460	Aldosterone synthesis and secretion [PATH:ko04925]	2
Ko04270	Rap1 signaling pathway [PATH:ko04015]	2
Ko05418	Neurotrophin signaling pathway [PATH:ko04722]	2
Ko03060	Hepatocellular carcinoma [PATH:ko05225]	2
Ko04978	Influenza A [PATH:ko05164]	2
Ko05110	Tight junction [PATH:ko04530]	2
Ko05205	Pathogenic Escherichia coli infection [PATH:ko05130]	2
Ko00770	Autophagy - animal [PATH:ko04140]	2
Ko04016	Neurotrophin signaling pathway [PATH:ko04722]	2
Ko04921	Cholinergic synapse [PATH:ko04725]	2
Ko03018	Transcriptional misregulation in cancers [PATH:ko05202]	2
Ko03022	RNA degradation [PATH:ko03018]	2
Ko00983	Alzheimer's disease [PATH:ko05010]	2
Ko05418	Protein processing in endoplasmic reticulum [PATH:ko04141]	2
Ko04934	Neuroactive ligand-receptor interaction [PATH:ko04080]	2
Ko00563	Glycosaminoglycan degradation [PATH:ko00531]	2
Ko04120	Tight junction [PATH:ko04530]	2
Ko05164	Chemokine signaling pathway [PATH:ko04062]	2
Ko03040	C-type lectin receptor signaling pathway [PATH:ko04625]	2
Ko05310	Transcriptional misregulation in cancers [PATH:ko05202]	2
Ko02010	Cellular senescence [PATH:ko04218]	2
Ko04146	Cysteine and methionine metabolism [PATH:ko00270]	2
Ko04144	Protein processing in endoplasmic reticulum [PATH:ko04141]	2
Ko04330	Alzheimer's disease [PATH:ko05010]	2
Ko03050	Hippo signaling pathway [PATH:ko04390]	2
Ko04140	Selenocompound metabolism [PATH:ko00450]	2
Ko01524	Fanconi anemia pathway [PATH:ko03460]	2
Ko00471	MAPK signaling pathway - yeast [PATH:ko04011]	2
Ko00670	Various types of N-glycan biosynthesis [PATH:ko00513]	2
Ko04371	Neuroactive ligand-receptor interaction [PATH:ko04080]	2
Ko00564	HIF-1 signaling pathway [PATH:ko04066]	2
Ko04150	Ferroptosis [PATH:ko04216]	2
Ko03013	Glycosaminoglycan degradation [PATH:ko00531]	2
Ko00983	Bladder cancer [PATH:ko05219]	2
Ko04933	Longevity regulating pathway - mammal [PATH:ko04211]	2
Ko04392	MAPK signaling pathway [PATH:ko04010]	2
Ko04614	Pentose and glucuronate interconversions [PATH:ko00040]	2
Ko04142	beta-Alanine metabolism [PATH:ko00410]	2
Ko00591	Arachidonic acid metabolism [PATH:ko00590]	2
Ko04070	Rap1 signaling pathway [PATH:ko04015]	2
Ko04330	Vasopressin-regulated water reabsorption [PATH:ko04962]	2
Ko04122	Neurotrophin signaling pathway [PATH:ko04722]	2
Ko05012	Endocrine resistance [PATH:ko01522]	2
Ko03460	Oocyte meiosis [PATH:ko04114]	2
Ko04010	Plant hormone signal transduction [PATH:ko04075]	2
Ko00190	Hepatitis B [PATH:ko05161]	2
Ko03015	Thermogenesis [PATH:ko04714]	2
Ko04141	Taurine and hypotaurine metabolism [PATH:ko00430]	2
Ko00740	Thiamine metabolism [PATH:ko00730]	2
Ko00330	Toxoplasmosis [PATH:ko05145]	2
Ko04111	Hedgehog signaling pathway [PATH:ko04340]	2
Ko03013	Alzheimer's disease [PATH:ko05010]	2
Ko05203	Hedgehog signaling pathway [PATH:ko04340]	2
Ko03410	Proteoglycans in cancer [PATH:ko05205]	2
Ko05132	Basal transcription factors [PATH:ko03022]	2
Ko04611	Arachidonic acid metabolism [PATH:ko00590]	2
Ko00511	Rap1 signaling pathway [PATH:ko04015]	2
Ko04144	Axon guidance [PATH:ko04360]	2
Ko03013	Choline metabolism in cancer [PATH:ko05231]	2
Ko04141	ECM-receptor interaction [PATH:ko04512]	2
Ko00563	Ribosome biogenesis in eukaryotes [PATH:ko03008]	2
Ko04068	MicroRNAs in cancer [PATH:ko05206]	2
Ko04064	MicroRNAs in cancer [PATH:ko05206]	2
Ko04140	Pyrimidine metabolism [PATH:ko00240]	2
Ko04932	Hepatitis C [PATH:ko05160]	2
Ko05215	Gap junction [PATH:ko04540]	2
Ko03060	Pertussis [PATH:ko05133]	2
Ko04550	mTOR signaling pathway [PATH:ko04150]	2
Ko04020	Vascular smooth muscle contraction [PATH:ko04270]	2
Ko00230	Glycerophospholipid metabolism [PATH:ko00564]	2
Ko05202	Nicotine addiction [PATH:ko05033]	2
Ko04933	Fluid shear stress and atherosclerosis [PATH:ko05418]	2
Ko04150	Hepatocellular carcinoma [PATH:ko05225]	2
Ko04218	Herpes simplex infection [PATH:ko05168]	2
Ko04066	MicroRNAs in cancer [PATH:ko05206]	2
Ko02024	p53 signaling pathway [PATH:ko04115]	2
Ko04550	Legionellosis [PATH:ko05134]	2
Ko03018	Arginine biosynthesis [PATH:ko00220]	2
Ko04657	HIF-1 signaling pathway [PATH:ko04066]	2
Ko00260	Vitamin B6 metabolism [PATH:ko00750]	2
Ko03010	Cushing's syndrome [PATH:ko04934]	2
Ko04722	Toll and Imd signaling pathway [PATH:ko04624]	2
Ko04142	Cysteine and methionine metabolism [PATH:ko00270]	2
Ko05166	TGF-beta signaling pathway [PATH:ko04350]	2
Ko00600	Other glycan degradation [PATH:ko00511]	2
Ko05160	Osteoclast differentiation [PATH:ko04380]	2
Ko00250	Longevity regulating pathway - worm [PATH:ko04212]	2
Ko05219	Autophagy - animal [PATH:ko04140]	2
Ko00760	Longevity regulating pathway - multiple species [PATH:ko04213]	2
Ko00564	Transcriptional misregulation in cancers [PATH:ko05202]	2
Ko05168	Glycerophospholipid metabolism [PATH:ko00564]	2
Ko03040	Systemic lupus erythematosus [PATH:ko05322]	2
Ko04950	beta-Alanine metabolism [PATH:ko00410]	2
Ko04950	Transcriptional misregulation in cancers [PATH:ko05202]	2
Ko00380	MicroRNAs in cancer [PATH:ko05206]	2
Ko03013	Cytosolic DNA-sensing pathway [PATH:ko04623]	2
Ko04270	Pathways in cancer [PATH:ko05200]	2
Ko03040	MAPK signaling pathway [PATH:ko04010]	2
Ko03040	Epithelial cell signaling in Helicobacter pylori infection [PATH:ko05120]	2
Ko05162	Kaposi's sarcoma-associated herpesvirus infection [PATH:ko05167]	2
Ko04923	Hippo signaling pathway [PATH:ko04390]	2
Ko00380	Terpenoid backbone biosynthesis [PATH:ko00900]	2
Ko00510	MicroRNAs in cancer [PATH:ko05206]	2
Ko05165	Ferroptosis [PATH:ko04216]	2
Ko00710	Dilated cardiomyopathy (DCM) [PATH:ko05414]	2
Ko04270	cGMP - PKG signaling pathway [PATH:ko04022]	2
Ko04137	Synaptic vesicle cycle [PATH:ko04721]	2
Ko04144	Cholesterol metabolism [PATH:ko04979]	2
Ko02010	Progesterone-mediated oocyte maturation [PATH:ko04914]	2
Ko05321	Osteoclast differentiation [PATH:ko04380]	2
Ko04144	TNF signaling pathway [PATH:ko04668]	2
Ko03320	Pathways in cancer [PATH:ko05200]	2
Ko04621	C-type lectin receptor signaling pathway [PATH:ko04625]	2
Ko05410	Renin secretion [PATH:ko04924]	2
Ko00270	beta-Alanine metabolism [PATH:ko00410]	2
Ko00600	Cytosolic DNA-sensing pathway [PATH:ko04623]	2
Ko03015	Influenza A [PATH:ko05164]	2
Ko00750	Pathways in cancer [PATH:ko05200]	2
Ko04217	Apoptosis [PATH:ko04210]	2
Ko03040	NOD-like receptor signaling pathway [PATH:ko04621]	2
Ko05016	Amyotrophic lateral sclerosis (ALS) [PATH:ko05014]	2
Ko04510	Leukocyte transendothelial migration [PATH:ko04670]	2
Ko00520	Amyotrophic lateral sclerosis (ALS) [PATH:ko05014]	2
Ko03018	Cell adhesion molecules (CAMs) [PATH:ko04514]	2
Ko04662	Inositol phosphate metabolism [PATH:ko00562]	2
Ko04371	AGE-RAGE signaling pathway in diabetic complications [PATH:ko04933]	2
Ko04310	AMPK signaling pathway [PATH:ko04152]	2
Ko00520	Notch signaling pathway [PATH:ko04330]	2
Ko00230	Renin secretion [PATH:ko04924]	2
Ko04621	Biosynthesis of unsaturated fatty acids [PATH:ko01040]	2
Ko04977	Sphingolipid metabolism [PATH:ko00600]	2
Ko03008	Hepatitis B [PATH:ko05161]	2
Ko05169	HTLV-I infection [PATH:ko05166]	2
Ko04624	MAPK signaling pathway [PATH:ko04010]	2
Ko03320	Fatty acid degradation [PATH:ko00071]	2
Ko00514	Insulin resistance [PATH:ko04931]	2
Ko04310	Purine metabolism [PATH:ko00230]	2
Ko00260	Glyoxylate and dicarboxylate metabolism [PATH:ko00630]	2
Ko05020	Cell adhesion molecules (CAMs) [PATH:ko04514]	2
Ko04146	Epstein-Barr virus infection [PATH:ko05169]	2
Ko05167	Oxytocin signaling pathway [PATH:ko04921]	2
Ko04360	Glycolysis / Gluconeogenesis [PATH:ko00010]	2
Ko04138	Inositol phosphate metabolism [PATH:ko00562]	2
Ko04139	Tight junction [PATH:ko04530]	2
Ko00300	Regulation of actin cytoskeleton [PATH:ko04810]	2
Ko05132	Choline metabolism in cancer [PATH:ko05231]	2
Ko00561	Legionellosis [PATH:ko05134]	2
Ko04710	Pathways in cancer [PATH:ko05200]	2
Ko03015	Toxoplasmosis [PATH:ko05145]	2
Ko04138	Hypertrophic cardiomyopathy (HCM) [PATH:ko05410]	2
Ko04142	Oxytocin signaling pathway [PATH:ko04921]	2
Ko00020	Peroxisome [PATH:ko04146]	2
Ko03050	beta-Alanine metabolism [PATH:ko00410]	2
Ko00230	Neuroactive ligand-receptor interaction [PATH:ko04080]	2
Ko00514	Platinum drug resistance [PATH:ko01524]	2
Ko04610	Endocrine resistance [PATH:ko01522]	2
Ko00903	Limonene and pinene degradation [PATH:ko00903]	2
Ko04360	Hippo signaling pathway [PATH:ko04390]	2
Ko03410	Morphine addiction [PATH:ko05032]	2
Ko04120	Hypertrophic cardiomyopathy (HCM) [PATH:ko05410]	2
Ko05203	p53 signaling pathway [PATH:ko04115]	2
Ko04013	MicroRNAs in cancer [PATH:ko05206]	2
Ko00062	Glycolysis / Gluconeogenesis [PATH:ko00010]	2
Ko00520	RNA transport [PATH:ko03013]	2
Ko00601	Hypertrophic cardiomyopathy (HCM) [PATH:ko05410]	2
Ko05016	Transcriptional misregulation in cancers [PATH:ko05202]	2
Ko05165	MAPK signaling pathway [PATH:ko04010]	2
Ko00640	Pyruvate metabolism [PATH:ko00620]	2
Ko03018	Alcoholism [PATH:ko05034]	2
Ko00534	Pathways in cancer [PATH:ko05200]	2
Ko04611	Rap1 signaling pathway [PATH:ko04015]	2
Ko00520	Neuroactive ligand-receptor interaction [PATH:ko04080]	2
Ko04216	Cysteine and methionine metabolism [PATH:ko00270]	2
Ko03008	MAPK signaling pathway [PATH:ko04010]	2
Ko00533	Glycerophospholipid metabolism [PATH:ko00564]	2
Ko00620	Aminobenzoate degradation [PATH:ko00627]	2
Ko03022	Morphine addiction [PATH:ko05032]	2
Ko04360	Spliceosome [PATH:ko03040]	2
Ko00970	Glycerophospholipid metabolism [PATH:ko00564]	2
Ko04022	Axon guidance [PATH:ko04360]	2
Ko04152	Pancreatic secretion [PATH:ko04972]	2
Ko03030	Ascorbate and aldarate metabolism [PATH:ko00053]	2
Ko03410	Autophagy - animal [PATH:ko04140]	2
Ko04151	FoxO signaling pathway [PATH:ko04068]	2
Ko03420	Fanconi anemia pathway [PATH:ko03460]	2
Ko04550	Lysine degradation [PATH:ko00310]	2
Ko05152	Toll-like receptor signaling pathway [PATH:ko04620]	2
Ko04144	Morphine addiction [PATH:ko05032]	2
Ko03010	RNA degradation [PATH:ko03018]	2
Ko00603	Autophagy - yeast [PATH:ko04138]	2
Ko04144	Epstein-Barr virus infection [PATH:ko05169]	2
Ko05164	Apoptosis - fly [PATH:ko04214]	2
Ko04141	Cellular senescence [PATH:ko04218]	2
Ko03018	Notch signaling pathway [PATH:ko04330]	2
Ko04060	Autoimmune thyroid disease [PATH:ko05320]	2
Ko00760	Adherens junction [PATH:ko04520]	2
Ko05210	Pathways in cancer [PATH:ko05200]	2
Ko04514	Proteoglycans in cancer [PATH:ko05205]	2
Ko04210	Valine, leucine and isoleucine degradation [PATH:ko00280]	2
Ko00380	Tyrosine metabolism [PATH:ko00350]	2
Ko04066	Carbon fixation in photosynthetic organisms [PATH:ko00710]	2
Ko04979	Proteoglycans in cancer [PATH:ko05205]	2
Ko00280	Cytosolic DNA-sensing pathway [PATH:ko04623]	2
Ko04810	Vasopressin-regulated water reabsorption [PATH:ko04962]	2
Ko03460	Insulin resistance [PATH:ko04931]	2
Ko05200	Rap1 signaling pathway [PATH:ko04015]	2
Ko04011	Platelet activation [PATH:ko04611]	2
Ko00760	N-Glycan biosynthesis [PATH:ko00510]	2
Ko04722	Homologous recombination [PATH:ko03440]	2
Ko00730	Thermogenesis [PATH:ko04714]	2
Ko04550	Renal cell carcinoma [PATH:ko05211]	2
Ko03018	FoxO signaling pathway [PATH:ko04068]	2
Ko03410	Primary immunodeficiency [PATH:ko05340]	2
Ko04710	Ubiquitin mediated proteolysis [PATH:ko04120]	2
Ko04961	Vasopressin-regulated water reabsorption [PATH:ko04962]	2
Ko04723	Pertussis [PATH:ko05133]	2
Ko05205	Pyrimidine metabolism [PATH:ko00240]	2
Ko03018	Herpes simplex infection [PATH:ko05168]	2
Ko05418	ECM-receptor interaction [PATH:ko04512]	1
Ko04745	Serotonergic synapse [PATH:ko04726]	1
Ko00540	RNA transport [PATH:ko03013]	1
Ko00332	Carbapenem biosynthesis [PATH:ko00332]	1
Ko02010	Thermogenesis [PATH:ko04714]	1
Ko04144	HIF-1 signaling pathway [PATH:ko04066]	1
Ko00600	Chemokine signaling pathway [PATH:ko04062]	1
Ko04140	Longevity regulating pathway - mammal [PATH:ko04211]	1
Ko05206	Renin secretion [PATH:ko04924]	1
Ko00680	Thermogenesis [PATH:ko04714]	1
Ko05203	Osteoclast differentiation [PATH:ko04380]	1
Ko04390	TGF-beta signaling pathway [PATH:ko04350]	1
Ko05215	Pathways in cancer [PATH:ko05200]	1
Ko00330	Tuberculosis [PATH:ko05152]	1
Ko04510	Hippo signaling pathway [PATH:ko04390]	1
Ko04910	Autoimmune thyroid disease [PATH:ko05320]	1
Ko03040	N-Glycan biosynthesis [PATH:ko00510]	1
Ko04976	Steroid hormone biosynthesis [PATH:ko00140]	1
Ko00311	Penicillin and cephalosporin biosynthesis [PATH:ko00311]	1
Ko04960	Ubiquitin mediated proteolysis [PATH:ko04120]	1
Ko03013	Hepatocellular carcinoma [PATH:ko05225]	1
Ko04925	Melanogenesis [PATH:ko04916]	1
Ko05206	Cell cycle [PATH:ko04110]	1
Ko04130	Hippo signaling pathway [PATH:ko04390]	1
Ko04621	Non-small cell lung cancer [PATH:ko05223]	1
Ko04146	Biotin metabolism [PATH:ko00780]	1
Ko04750	Neuroactive ligand-receptor interaction [PATH:ko04080]	1
Ko04152	Ascorbate and aldarate metabolism [PATH:ko00053]	1
Ko05162	Human papillomavirus infection [PATH:ko05165]	1
Ko00130	Hepatocellular carcinoma [PATH:ko05225]	1
Ko05418	Transcriptional misregulation in cancers [PATH:ko05202]	1
Ko03008	Glycolysis / Gluconeogenesis [PATH:ko00010]	1
Ko03460	Glycine, serine and threonine metabolism [PATH:ko00260]	1
Ko03010	Alanine, aspartate and glutamate metabolism [PATH:ko00250]	1
Ko04727	Valine, leucine and isoleucine degradation [PATH:ko00280]	1
Ko00230	Glycosphingolipid biosynthesis - lacto and neolacto series [PATH:ko00601]	1
Ko00071	Cell cycle [PATH:ko04110]	1
Ko04215	Apoptosis [PATH:ko04210]	1
Ko04138	Endocytosis [PATH:ko04144]	1
Ko04080	Progesterone-mediated oocyte maturation [PATH:ko04914]	1
Ko00040	Autophagy - other eukaryotes [PATH:ko04136]	1
Ko03015	Apoptosis [PATH:ko04210]	1
Ko03013	Terpenoid backbone biosynthesis [PATH:ko00900]	1
Ko04310	Autophagy - other eukaryotes [PATH:ko04136]	1
Ko00564	Lysine degradation [PATH:ko00310]	1
Ko04130	Endocytosis [PATH:ko04144]	1
Ko04972	Glycolysis / Gluconeogenesis [PATH:ko00010]	1
Ko00970	Cardiac muscle contraction [PATH:ko04260]	1
Ko04350	Ubiquinone and other terpenoid-quinone biosynthesis [PATH:ko00130]	1
Ko00830	Glyoxylate and dicarboxylate metabolism [PATH:ko00630]	1
Ko05203	Pathways in cancer [PATH:ko05200]	1
Ko04622	SNARE interactions in vesicular transport [PATH:ko04130]	1
Ko04976	Primary bile acid biosynthesis [PATH:ko00120]	1
Ko04713	Epstein-Barr virus infection [PATH:ko05169]	1
Ko04144	Adherens junction [PATH:ko04520]	1
Ko00514	N-Glycan biosynthesis [PATH:ko00510]	1
Ko05130	Legionellosis [PATH:ko05134]	1
Ko04330	Glycolysis / Gluconeogenesis [PATH:ko00010]	1
Ko04010	Inositol phosphate metabolism [PATH:ko00562]	1
Ko03450	Hypertrophic cardiomyopathy (HCM) [PATH:ko05410]	1
Ko00565	Cell cycle - yeast [PATH:ko04111]	1
Ko04120	Sphingolipid metabolism [PATH:ko00600]	1
Ko00100	Hippo signaling pathway [PATH:ko04390]	1
Ko04217	Fc epsilon RI signaling pathway [PATH:ko04664]	1
Ko04150	Thyroid hormone synthesis [PATH:ko04918]	1
Ko04722	Apoptosis - multiple species [PATH:ko04215]	1
Ko04360	Antifolate resistance [PATH:ko01523]	1
Ko04068	Glutamatergic synapse [PATH:ko04724]	1
Ko03010	T cell receptor signaling pathway [PATH:ko04660]	1
Ko04146	Axon guidance [PATH:ko04360]	1
Ko04080	Morphine addiction [PATH:ko05032]	1
Ko04350	Caffeine metabolism [PATH:ko00232]	1
Ko00740	GnRH signaling pathway [PATH:ko04912]	1
Ko04060	PI3K-Akt signaling pathway [PATH:ko04151]	1
Ko03010	Synaptic vesicle cycle [PATH:ko04721]	1
Ko04142	Chemical carcinogenesis [PATH:ko05204]	1
Ko04120	Pathogenic Escherichia coli infection [PATH:ko05130]	1
Ko04080	Glutamatergic synapse [PATH:ko04724]	1
Ko04924	Inflammatory mediator regulation of TRP channels [PATH:ko04750]	1
Ko04622	Influenza A [PATH:ko05164]	1
Ko04626	Pathways in cancer [PATH:ko05200]	1
Ko04214	Choline metabolism in cancer [PATH:ko05231]	1
Ko04144	Fluid shear stress and atherosclerosis [PATH:ko05418]	1
Ko03015	Glycosaminoglycan biosynthesis - heparan sulfate / heparin [PATH:ko00534]	1
Ko04350	Choline metabolism in cancer [PATH:ko05231]	1
Ko04115	Transcriptional misregulation in cancers [PATH:ko05202]	1
Ko04070	Autophagy - yeast [PATH:ko04138]	1
Ko03015	Legionellosis [PATH:ko05134]	1
Ko04974	Hepatocellular carcinoma [PATH:ko05225]	1
Ko03008	Autophagy - other eukaryotes [PATH:ko04136]	1
Ko04270	Amyotrophic lateral sclerosis (ALS) [PATH:ko05014]	1
Ko04550	GABAergic synapse [PATH:ko04727]	1
Ko05231	Cytosolic DNA-sensing pathway [PATH:ko04623]	1
Ko04910	Hippo signaling pathway [PATH:ko04390]	1
Ko04360	Cytokine-cytokine receptor interaction [PATH:ko04060]	1
Ko03040	MicroRNAs in cancer [PATH:ko05206]	1
Ko00534	Human papillomavirus infection [PATH:ko05165]	1
Ko00260	Peroxisome [PATH:ko04146]	1
Ko03008	Alzheimer's disease [PATH:ko05010]	1
Ko04550	Thermogenesis [PATH:ko04714]	1
Ko00472	D-Arginine and D-ornithine metabolism [PATH:ko00472]	1
Ko04310	Cyanoamino acid metabolism [PATH:ko00460]	1
Ko04530	Pancreatic secretion [PATH:ko04972]	1
Ko04714	Mineral absorption [PATH:ko04978]	1
Ko03060	Dopaminergic synapse [PATH:ko04728]	1
Ko04141	Biotin metabolism [PATH:ko00780]	1
Ko00190	Two-component system [PATH:ko02020]	1
Ko04150	Protein processing in endoplasmic reticulum [PATH:ko04141]	1
Ko00790	Metabolism of xenobiotics by cytochrome P450 [PATH:ko00980]	1
Ko05010	Cell cycle [PATH:ko04110]	1
Ko03040	Complement and coagulation cascades [PATH:ko04610]	1
Ko04010	Central carbon metabolism in cancer [PATH:ko05230]	1
Ko04144	Oocyte meiosis [PATH:ko04114]	1
Ko05202	Vascular smooth muscle contraction [PATH:ko04270]	1
Ko04360	Salivary secretion [PATH:ko04970]	1
Ko04910	Toll and Imd signaling pathway [PATH:ko04624]	1
Ko04610	Chagas disease (American trypanosomiasis) [PATH:ko05142]	1
Ko04146	Mitophagy - animal [PATH:ko04137]	1
Ko00500	Circadian entrainment [PATH:ko04713]	1
Ko05202	Chemokine signaling pathway [PATH:ko04062]	1
Ko04725	Pathways in cancer [PATH:ko05200]	1
Ko04211	Oxytocin signaling pathway [PATH:ko04921]	1
Ko04150	Hepatitis B [PATH:ko05161]	1
Ko00140	Inositol phosphate metabolism [PATH:ko00562]	1
Ko00561	Glycine, serine and threonine metabolism [PATH:ko00260]	1
Ko00760	Cytosolic DNA-sensing pathway [PATH:ko04623]	1
Ko03010	Folate biosynthesis [PATH:ko00790]	1
Ko04130	Fructose and mannose metabolism [PATH:ko00051]	1
Ko04974	Glutamatergic synapse [PATH:ko04724]	1
Ko04310	p53 signaling pathway [PATH:ko04115]	1
Ko00970	Metabolism of xenobiotics by cytochrome P450 [PATH:ko00980]	1
Ko00633	Nitrotoluene degradation [PATH:ko00633]	1
Ko00533	Endocytosis [PATH:ko04144]	1
Ko05134	Osteoclast differentiation [PATH:ko04380]	1
Ko05010	Autophagy - animal [PATH:ko04140]	1
Ko04310	Plant-pathogen interaction [PATH:ko04626]	1
Ko00330	Alanine, aspartate and glutamate metabolism [PATH:ko00250]	1
Ko00564	Tight junction [PATH:ko04530]	1
Ko04711	Jak-STAT signaling pathway [PATH:ko04630]	1
Ko05168	p53 signaling pathway [PATH:ko04115]	1
Ko03010	Peroxisome [PATH:ko04146]	1
Ko04141	HIF-1 signaling pathway [PATH:ko04066]	1
Ko05165	Axon guidance [PATH:ko04360]	1
Ko04962	Ribosome [PATH:ko03010]	1
Ko03410	AMPK signaling pathway [PATH:ko04152]	1
Ko00760	Pyrimidine metabolism [PATH:ko00240]	1
Ko04724	Pancreatic cancer [PATH:ko05212]	1
Ko03013	Alcoholism [PATH:ko05034]	1
Ko03015	Cytokine-cytokine receptor interaction [PATH:ko04060]	1
Ko04662	PI3K-Akt signaling pathway [PATH:ko04151]	1
Ko00590	Biosynthesis of vancomycin group antibiotics [PATH:ko01055]	1
Ko04144	Circadian entrainment [PATH:ko04713]	1
Ko05200	Autophagy - animal [PATH:ko04140]	1
Ko04114	HTLV-I infection [PATH:ko05166]	1
Ko03040	Oocyte meiosis [PATH:ko04114]	1
Ko04925	Retrograde endocannabinoid signaling [PATH:ko04723]	1
Ko03040	Carbon fixation in photosynthetic organisms [PATH:ko00710]	1
Ko03018	Hippo signaling pathway [PATH:ko04390]	1
Ko03018	Aldosterone synthesis and secretion [PATH:ko04925]	1
Ko04310	Central carbon metabolism in cancer [PATH:ko05230]	1
Ko04146	Glycine, serine and threonine metabolism [PATH:ko00260]	1
Ko00051	Hepatocellular carcinoma [PATH:ko05225]	1
Ko04510	Platelet activation [PATH:ko04611]	1
Ko00860	MAPK signaling pathway - yeast [PATH:ko04011]	1
Ko04360	Thermogenesis [PATH:ko04714]	1
Ko04270	RNA polymerase [PATH:ko03020]	1
Ko04064	Jak-STAT signaling pathway [PATH:ko04630]	1
Ko04625	Osteoclast differentiation [PATH:ko04380]	1
Ko04212	RNA polymerase [PATH:ko03020]	1
Ko00240	Nucleotide excision repair [PATH:ko03420]	1
Ko04340	Axon guidance [PATH:ko04360]	1
Ko05130	Morphine addiction [PATH:ko05032]	1
Ko00630	Inositol phosphate metabolism [PATH:ko00562]	1
Ko00600	Salmonella infection [PATH:ko05132]	1
Ko04310	MAPK signaling pathway - fly [PATH:ko04013]	1
Ko03010	Phenylalanine, tyrosine and tryptophan biosynthesis [PATH:ko00400]	1
Ko03040	ECM-receptor interaction [PATH:ko04512]	1
Ko00190	Cell cycle [PATH:ko04110]	1
Ko00230	Amoebiasis [PATH:ko05146]	1
Ko03430	Longevity regulating pathway - multiple species [PATH:ko04213]	1
Ko00983	Caffeine metabolism [PATH:ko00232]	1
Ko03018	PPAR signaling pathway [PATH:ko03320]	1
Ko05230	Neuroactive ligand-receptor interaction [PATH:ko04080]	1
Ko03010	Th1 and Th2 cell differentiation [PATH:ko04658]	1
Ko00532	Spliceosome [PATH:ko03040]	1
Ko03013	Ribosome [PATH:ko03010]	1
Ko04218	HTLV-I infection [PATH:ko05166]	1
Ko04068	Ras signaling pathway [PATH:ko04014]	1
Ko04142	Ferroptosis [PATH:ko04216]	1
Ko04141	beta-Alanine metabolism [PATH:ko00410]	1
Ko04080	Cytokine-cytokine receptor interaction [PATH:ko04060]	1
Ko05152	Non-alcoholic fatty liver disease (NAFLD) [PATH:ko04932]	1
Ko04146	Notch signaling pathway [PATH:ko04330]	1
Ko04931	Homologous recombination [PATH:ko03440]	1
Ko05144	Cell adhesion molecules (CAMs) [PATH:ko04514]	1
Ko04915	Regulation of actin cytoskeleton [PATH:ko04810]	1
Ko03320	Alcoholism [PATH:ko05034]	1
Ko04120	Signaling pathways regulating pluripotency of stem cells [PATH:ko04550]	1
Ko04610	Various types of N-glycan biosynthesis [PATH:ko00513]	1
Ko05016	Biotin metabolism [PATH:ko00780]	1
Ko05012	Thiamine metabolism [PATH:ko00730]	1
Ko00330	Carbapenem biosynthesis [PATH:ko00332]	1
Ko04977	Thermogenesis [PATH:ko04714]	1
Ko04927	Circadian entrainment [PATH:ko04713]	1
Ko04138	Synaptic vesicle cycle [PATH:ko04721]	1
Ko05418	Signaling pathways regulating pluripotency of stem cells [PATH:ko04550]	1
Ko04910	Pyrimidine metabolism [PATH:ko00240]	1
Ko04611	Axon guidance [PATH:ko04360]	1
Ko00250	Cysteine and methionine metabolism [PATH:ko00270]	1
Ko05206	PI3K-Akt signaling pathway [PATH:ko04151]	1
Ko00900	FoxO signaling pathway [PATH:ko04068]	1
Ko04925	MAPK signaling pathway [PATH:ko04010]	1
Ko03018	Terpenoid backbone biosynthesis [PATH:ko00900]	1
Ko00280	Glycine, serine and threonine metabolism [PATH:ko00260]	1
Ko00130	Alzheimer's disease [PATH:ko05010]	1
Ko00534	Notch signaling pathway [PATH:ko04330]	1
Ko04660	Leukocyte transendothelial migration [PATH:ko04670]	1
Ko04137	Amoebiasis [PATH:ko05146]	1
Ko00970	Primary immunodeficiency [PATH:ko05340]	1
Ko04723	Synaptic vesicle cycle [PATH:ko04721]	1
Ko04114	Bacterial invasion of epithelial cells [PATH:ko05100]	1
Ko04142	C-type lectin receptor signaling pathway [PATH:ko04625]	1
Ko04141	Progesterone-mediated oocyte maturation [PATH:ko04914]	1
Ko04530	Inositol phosphate metabolism [PATH:ko00562]	1
Ko04721	Amphetamine addiction [PATH:ko05031]	1
Ko04068	Axon guidance [PATH:ko04360]	1
Ko04714	Toll-like receptor signaling pathway [PATH:ko04620]	1
Ko04140	Riboflavin metabolism [PATH:ko00740]	1
Ko04270	Ras signaling pathway [PATH:ko04014]	1
Ko04550	Apelin signaling pathway [PATH:ko04371]	1
Ko05161	Phospholipase D signaling pathway [PATH:ko04072]	1
Ko00270	Prodigiosin biosyntheses [PATH:ko00333]	1
Ko03430	Fanconi anemia pathway [PATH:ko03460]	1
Ko05164	Herpes simplex infection [PATH:ko05168]	1
Ko05131	Pertussis [PATH:ko05133]	1
Ko03010	Chemical carcinogenesis [PATH:ko05204]	1
Ko04910	ECM-receptor interaction [PATH:ko04512]	1
Ko00364	Fluorobenzoate degradation [PATH:ko00364]	1
Ko04550	Leukocyte transendothelial migration [PATH:ko04670]	1
Ko05169	MicroRNAs in cancer [PATH:ko05206]	1
Ko03018	Pertussis [PATH:ko05133]	1
Ko04722	Wnt signaling pathway [PATH:ko04310]	1
Ko03010	ECM-receptor interaction [PATH:ko04512]	1
Ko01524	MAPK signaling pathway - plant [PATH:ko04016]	1
Ko04371	Fluid shear stress and atherosclerosis [PATH:ko05418]	1
Ko04934	Synaptic vesicle cycle [PATH:ko04721]	1
Ko00010	Ether lipid metabolism [PATH:ko00565]	1
Ko04612	Purine metabolism [PATH:ko00230]	1
Ko04360	PI3K-Akt signaling pathway [PATH:ko04151]	1
Ko03440	Cysteine and methionine metabolism [PATH:ko00270]	1
Ko04918	Apoptosis [PATH:ko04210]	1
Ko03440	Autophagy - animal [PATH:ko04140]	1
Ko00100	PI3K-Akt signaling pathway [PATH:ko04151]	1
Ko00770	Basal transcription factors [PATH:ko03022]	1
Ko00760	Synaptic vesicle cycle [PATH:ko04721]	1
Ko00920	Inositol phosphate metabolism [PATH:ko00562]	1
Ko05152	RNA degradation [PATH:ko03018]	1
Ko04611	C-type lectin receptor signaling pathway [PATH:ko04625]	1
Ko00512	Tryptophan metabolism [PATH:ko00380]	1
Ko04210	Epstein-Barr virus infection [PATH:ko05169]	1
Ko04144	Sphingolipid metabolism [PATH:ko00600]	1
Ko04060	Synaptic vesicle cycle [PATH:ko04721]	1
Ko00350	Circadian entrainment [PATH:ko04713]	1
Ko00280	Salmonella infection [PATH:ko05132]	1
Ko00240	Thermogenesis [PATH:ko04714]	1
Ko04141	Glutathione metabolism [PATH:ko00480]	1
Ko05202	RNA transport [PATH:ko03013]	1
Ko04714	Longevity regulating pathway - multiple species [PATH:ko04213]	1
Ko04530	Platelet activation [PATH:ko04611]	1
Ko04360	Apelin signaling pathway [PATH:ko04371]	1
Ko03040	Homologous recombination [PATH:ko03440]	1
Ko05145	Arachidonic acid metabolism [PATH:ko00590]	1
Ko04950	Signaling pathways regulating pluripotency of stem cells [PATH:ko04550]	1
Ko04932	TNF signaling pathway [PATH:ko04668]	1
Ko05200	Prion diseases [PATH:ko05020]	1
Ko04659	Leishmaniasis [PATH:ko05140]	1
Ko04120	Hepatitis C [PATH:ko05160]	1
Ko03013	Peroxisome [PATH:ko04146]	1
Ko04215	Autophagy - other eukaryotes [PATH:ko04136]	1
Ko04218	PPAR signaling pathway [PATH:ko03320]	1
Ko04142	Choline metabolism in cancer [PATH:ko05231]	1
Ko04978	Alanine, aspartate and glutamate metabolism [PATH:ko00250]	1
Ko00640	Cell cycle - yeast [PATH:ko04111]	1
Ko00515	Purine metabolism [PATH:ko00230]	1
Ko04141	Steroid biosynthesis [PATH:ko00100]	1
Ko00510	Proteoglycans in cancer [PATH:ko05205]	1
Ko04940	Hippo signaling pathway [PATH:ko04390]	1
Ko05030	Alzheimer's disease [PATH:ko05010]	1
[truncated: 1,349 more rows]
